# Supplementary material for: In vitro and molecular modeling insights into α-amylase inhibition by tamarind seed-derived trypsin inhibitor: Implications for hyperglycemic control
Source: PLoS One. 2025 Sep 29;20(9):e0333289. doi: 10.1371/journal.pone.0333289 (PMC12478930; doi:10.1371/journal.pone.0333289)
Supplement: S1 File — (ZIP) [file pone.0333289.s001.zip]

Archive with 4 entries (4 files):
- RMSF.xlsx
- ITT_IPE.xlsx
- RMSD_Alpha_Amylase.xlsx
- RMSD_peptides.xlsx
