# Supplementary material for: In vitro and molecular modeling insights into α-amylase inhibition by tamarind seed-derived trypsin inhibitor: Implications for hyperglycemic control
Source: PLoS One. 2025 Sep 29;20(9):e0333289. doi: 10.1371/journal.pone.0333289 (PMC12478930; doi:10.1371/journal.pone.0333289)
Supplement: S1 File — (ZIP) [file pone.0333289.s001.zip › RMSF.xlsx]

## Sheet: rmsd_alpha_DTVH
RMSF data of peptides under study complexed with the alpha-amylase enzyme over 300 ns of MD
RESIDUE INDEX	RMSF (nm)
	DTVHDTDGQVPL	ILPAQQGK	TVSQTPIDIPIGLPVR	TIAPACAPKPAR	DEQSSEK
2	0.4201	0.2158	0.5034	0.2692	0.2068
3	0.337	0.1991	0.3192	0.1644	0.1387
4	0.2125	0.1575	0.166	0.1083	0.1803
5	0.1093	0.1295	0.1027	0.0701	0.0858
6	0.1159	0.1545	0.0725	0.0844	0.0844
7	0.1232	0.1271	0.0797	0.1221	0.1051
8	0.1329	0.1181	0.104	0.0966	0.1274
9	0.1455	0.1021	0.1384	0.0711	0.1147
10	0.0893	0.0736	0.0835	0.0648	0.0699
11	0.1069	0.0824	0.0808	0.0622	0.0773
12	0.0928	0.0613	0.0745	0.0524	0.0642
13	0.0722	0.054	0.0618	0.0428	0.0514
14	0.0489	0.0472	0.0493	0.0435	0.0442
15	0.0455	0.0412	0.0445	0.0418	0.0412
16	0.0432	0.0422	0.0431	0.0457	0.0442
17	0.0531	0.0454	0.0446	0.0456	0.0497
18	0.0457	0.0486	0.0413	0.0409	0.0498
19	0.0445	0.0445	0.0452	0.0451	0.0478
20	0.0456	0.044	0.0464	0.047	0.0485
21	0.044	0.0419	0.0419	0.0433	0.0473
22	0.0499	0.0472	0.049	0.0515	0.0548
23	0.0477	0.0451	0.045	0.0482	0.0485
24	0.0439	0.0416	0.0418	0.0435	0.044
25	0.0471	0.0474	0.0474	0.0477	0.0506
26	0.0516	0.0506	0.05	0.05	0.0527
27	0.0457	0.0464	0.0457	0.046	0.0479
28	0.0462	0.0484	0.0454	0.0435	0.0481
29	0.0582	0.0593	0.0555	0.055	0.0606
30	0.0615	0.0614	0.057	0.0583	0.059
31	0.0538	0.0564	0.0525	0.054	0.0543
32	0.0505	0.0558	0.0486	0.0475	0.052
33	0.0599	0.0719	0.0595	0.0541	0.069
34	0.0723	0.085	0.0674	0.0698	0.083
35	0.0649	0.0733	0.0615	0.073	0.0711
36	0.0751	0.0926	0.0733	0.0699	0.0816
37	0.0583	0.0673	0.0522	0.0626	0.0605
38	0.0732	0.0807	0.061	0.0717	0.0719
39	0.065	0.0706	0.0602	0.0522	0.0591
40	0.0479	0.0467	0.0487	0.0423	0.0461
41	0.0446	0.0394	0.0423	0.0357	0.0402
42	0.0572	0.0436	0.0469	0.0386	0.0407
43	0.0514	0.0465	0.0458	0.041	0.0441
44	0.0416	0.0561	0.0418	0.0364	0.0578
45	0.0439	0.0542	0.0464	0.0429	0.0563
46	0.0384	0.0475	0.043	0.0468	0.0515
47	0.0373	0.0427	0.0408	0.0381	0.0443
48	0.0406	0.0441	0.0448	0.0396	0.0468
49	0.0486	0.0513	0.0516	0.0492	0.0559
50	0.0736	0.0593	0.0606	0.0528	0.066
51	0.0879	0.0681	0.0779	0.0634	0.0806
52	0.1205	0.0898	0.1059	0.0789	0.1132
53	0.1195	0.1048	0.1241	0.0899	0.1181
54	0.1032	0.096	0.1162	0.0863	0.1049
55	0.0949	0.0884	0.1037	0.0716	0.1026
56	0.0718	0.0707	0.075	0.0533	0.0819
57	0.0596	0.0634	0.0676	0.0532	0.0734
58	0.052	0.0679	0.08	0.0601	0.0743
59	0.0512	0.0803	0.0701	0.0491	0.0875
60	0.046	0.058	0.0644	0.0418	0.0661
61	0.0423	0.0542	0.0509	0.0413	0.0649
62	0.0452	0.0535	0.0631	0.0451	0.0565
63	0.0452	0.0474	0.0487	0.0458	0.0527
64	0.0412	0.0442	0.0448	0.0444	0.0462
65	0.0436	0.045	0.047	0.0448	0.0476
66	0.0477	0.0488	0.0493	0.0489	0.0528
67	0.0489	0.0523	0.0582	0.0495	0.0512
68	0.0477	0.0606	0.0604	0.0526	0.06
69	0.0463	0.0496	0.0522	0.0506	0.0664
70	0.0477	0.0484	0.0562	0.0555	0.1082
71	0.0445	0.0449	0.05	0.0527	0.1123
72	0.0503	0.0492	0.0602	0.0623	0.1463
73	0.0458	0.0457	0.051	0.0576	0.1034
74	0.0508	0.051	0.0544	0.0577	0.078
75	0.0542	0.0569	0.0557	0.0635	0.0715
76	0.0531	0.0527	0.051	0.0567	0.0616
77	0.0532	0.0532	0.0525	0.0575	0.0659
78	0.0486	0.048	0.0474	0.0508	0.0589
79	0.0464	0.0449	0.0433	0.0452	0.0497
80	0.0537	0.0496	0.0475	0.0513	0.0564
81	0.0577	0.0543	0.0519	0.0563	0.0606
82	0.0453	0.0469	0.0455	0.0456	0.049
83	0.0471	0.0433	0.0442	0.0417	0.0472
84	0.056	0.0507	0.0505	0.0502	0.055
85	0.0518	0.0525	0.0496	0.0494	0.0547
86	0.046	0.0475	0.0457	0.043	0.0482
87	0.0632	0.0518	0.0551	0.0458	0.0556
88	0.0702	0.0608	0.0604	0.0533	0.0645
89	0.0597	0.0675	0.057	0.056	0.0661
90	0.0638	0.0731	0.062	0.0617	0.0697
91	0.0513	0.0567	0.0535	0.0465	0.0534
92	0.045	0.0508	0.0534	0.0415	0.0482
93	0.0413	0.0407	0.0444	0.0365	0.0418
94	0.0486	0.0395	0.0438	0.0348	0.0412
95	0.0449	0.0405	0.0439	0.0335	0.0428
96	0.0477	0.0498	0.0478	0.0331	0.0576
97	0.0564	0.0881	0.0565	0.0359	0.0628
98	0.0471	0.0529	0.0546	0.0381	0.0531
99	0.0485	0.0545	0.0653	0.0416	0.0678
100	0.0459	0.051	0.0551	0.0426	0.0546
101	0.0464	0.047	0.0497	0.0414	0.0571
102	0.0459	0.0491	0.0525	0.0443	0.0569
103	0.0567	0.0597	0.0533	0.0484	0.0606
104	0.076	0.0964	0.0773	0.0625	0.097
105	0.1074	0.1661	0.1152	0.144	0.1477
106	0.1486	0.2494	0.1736	0.1905	0.2684
107	0.1893	0.214	0.195	0.1544	0.3095
108	0.2348	0.2835	0.2644	0.1943	0.3811
109	0.2622	0.4384	0.3609	0.3275	0.3948
110	0.2885	0.3854	0.3774	0.3913	0.3901
111	0.3224	0.2371	0.1907	0.2838	0.3381
112	0.0988	0.0819	0.0998	0.1133	0.1026
113	0.0672	0.0669	0.0804	0.0927	0.0695
114	0.0686	0.0594	0.0997	0.0791	0.0848
115	0.0712	0.0652	0.1152	0.1039	0.1017
116	0.0856	0.0869	0.0768	0.1077	0.1036
117	0.0763	0.0834	0.0792	0.1018	0.1032
118	0.0873	0.0986	0.0858	0.1362	0.1177
119	0.0808	0.0939	0.0776	0.0854	0.0944
120	0.0882	0.0954	0.0894	0.0926	0.1009
121	0.0858	0.0938	0.0936	0.1126	0.1006
122	0.0994	0.1091	0.111	0.1239	0.1188
123	0.0958	0.1078	0.1016	0.0991	0.1114
124	0.0766	0.0897	0.0826	0.0859	0.0916
125	0.0784	0.089	0.0802	0.0761	0.0884
126	0.0661	0.0725	0.0664	0.0624	0.073
127	0.0775	0.0921	0.0755	0.0754	0.0835
128	0.082	0.0917	0.0734	0.0706	0.0746
129	0.0729	0.0832	0.0698	0.0672	0.0713
130	0.0699	0.0858	0.0716	0.0661	0.0743
131	0.0629	0.0707	0.0676	0.0618	0.0714
132	0.0735	0.0832	0.081	0.0729	0.0839
133	0.0852	0.0915	0.0997	0.0894	0.1068
134	0.0809	0.1082	0.102	0.0903	0.099
135	0.0568	0.0697	0.0705	0.0574	0.0679
136	0.0523	0.066	0.0649	0.0525	0.0673
137	0.0577	0.071	0.0762	0.0574	0.0828
138	0.1208	0.1554	0.1382	0.0723	0.2064
139	0.1245	0.1777	0.1986	0.0994	0.2817
140	0.1308	0.1458	0.2014	0.0788	0.2113
141	0.1139	0.1178	0.1777	0.068	0.1624
142	0.1356	0.148	0.2443	0.0874	0.193
143	0.1262	0.1363	0.2437	0.0998	0.2059
144	0.1565	0.1734	0.3906	0.1552	0.2935
145	0.1461	0.1407	0.2841	0.1583	0.2762
146	0.1135	0.1087	0.1818	0.1147	0.2065
147	0.1145	0.0829	0.1563	0.0915	0.1559
148	0.1112	0.0815	0.1651	0.0708	0.1104
149	0.1319	0.1572	0.2232	0.0936	0.1216
150	0.1239	0.1168	0.2031	0.0863	0.12
151	0.1209	0.0778	0.1628	0.0789	0.1241
152	0.1219	0.0766	0.1554	0.1091	0.1375
153	0.1123	0.1112	0.1488	0.0886	0.1156
154	0.1097	0.113	0.1328	0.0888	0.1238
155	0.0992	0.1347	0.1565	0.075	0.1374
156	0.0843	0.0964	0.1209	0.0655	0.0915
157	0.0714	0.0736	0.0903	0.0582	0.0809
158	0.071	0.0668	0.0773	0.0553	0.0934
159	0.0762	0.0814	0.1017	0.0631	0.1039
160	0.0704	0.067	0.095	0.0552	0.0993
161	0.0751	0.066	0.0825	0.0594	0.1214
162	0.0811	0.0734	0.0925	0.0612	0.1181
163	0.1102	0.0927	0.1201	0.0887	0.1175
164	0.1031	0.0809	0.1111	0.0863	0.1311
165	0.0682	0.0593	0.0798	0.0537	0.079
166	0.0524	0.0573	0.0617	0.0465	0.0621
167	0.0471	0.0536	0.057	0.0457	0.0589
168	0.0467	0.0531	0.0559	0.0461	0.0562
169	0.0616	0.0614	0.0704	0.0562	0.069
170	0.0629	0.0756	0.0754	0.0578	0.0701
171	0.0732	0.0941	0.0872	0.0656	0.0779
172	0.0662	0.0893	0.0811	0.0639	0.0739
173	0.0696	0.0977	0.0948	0.0637	0.0744
174	0.0649	0.0963	0.0862	0.0592	0.0677
175	0.0548	0.0729	0.0651	0.053	0.0589
176	0.0568	0.0702	0.0663	0.0512	0.06
177	0.062	0.0774	0.071	0.0554	0.0625
178	0.0577	0.0692	0.0606	0.0538	0.06
179	0.0539	0.0599	0.0526	0.0517	0.0549
180	0.0616	0.0647	0.0603	0.0532	0.0571
181	0.0635	0.0687	0.0629	0.0545	0.0604
182	0.0543	0.0605	0.0552	0.0509	0.0562
183	0.0566	0.0524	0.05	0.0478	0.051
184	0.0661	0.0548	0.0533	0.0487	0.0521
185	0.0617	0.0548	0.0525	0.0488	0.0552
186	0.0494	0.0448	0.0447	0.0438	0.0502
187	0.0571	0.0453	0.0469	0.0467	0.0526
188	0.0663	0.0528	0.055	0.0518	0.0621
189	0.0614	0.0481	0.0493	0.0477	0.0555
190	0.0543	0.0469	0.0501	0.0498	0.0521
191	0.0429	0.0408	0.0442	0.0388	0.0438
192	0.0501	0.0449	0.049	0.0398	0.0476
193	0.0503	0.0482	0.0544	0.0434	0.0514
194	0.0466	0.0431	0.0474	0.0379	0.049
195	0.0598	0.0454	0.0566	0.0347	0.0635
196	0.0614	0.0548	0.0675	0.0376	0.0744
197	0.068	0.063	0.0735	0.04	0.0696
198	0.0758	0.0698	0.1077	0.0444	0.0606
199	0.0727	0.0609	0.066	0.0413	0.0583
200	0.0631	0.0576	0.0735	0.0471	0.0735
201	0.0599	0.0633	0.0647	0.0435	0.0689
202	0.0696	0.0793	0.0707	0.0481	0.0719
203	0.0704	0.0825	0.0738	0.0558	0.072
204	0.0767	0.0904	0.0771	0.0602	0.0694
205	0.0854	0.1288	0.1097	0.0668	0.0706
206	0.0753	0.1503	0.1112	0.061	0.0671
207	0.0761	0.1079	0.0816	0.0527	0.0593
208	0.0825	0.0781	0.0824	0.0596	0.0639
209	0.095	0.0935	0.0911	0.061	0.0625
210	0.0899	0.091	0.0751	0.0547	0.0586
211	0.0849	0.0918	0.0897	0.058	0.065
212	0.1478	0.1506	0.1515	0.0718	0.0727
213	0.1556	0.141	0.1339	0.069	0.0644
214	0.1093	0.0909	0.0793	0.0659	0.0697
215	0.1475	0.1039	0.0873	0.0808	0.0746
216	0.2111	0.0838	0.0821	0.0819	0.0693
217	0.1251	0.067	0.0728	0.0682	0.0607
218	0.1426	0.0765	0.1053	0.1081	0.0867
219	0.1935	0.0975	0.1441	0.1434	0.1095
220	0.2307	0.1005	0.1581	0.1626	0.1313
221	0.1881	0.0862	0.1147	0.1277	0.1012
222	0.1655	0.0894	0.118	0.1041	0.094
223	0.2217	0.1192	0.1548	0.1572	0.1213
224	0.2214	0.1414	0.1594	0.1958	0.1372
225	0.2322	0.122	0.1327	0.2171	0.1118
226	0.2082	0.0872	0.0968	0.0886	0.0852
227	0.1481	0.0762	0.0799	0.0669	0.0747
228	0.0802	0.0544	0.0579	0.0482	0.0577
229	0.0548	0.0494	0.052	0.0428	0.0537
230	0.0463	0.0478	0.0478	0.0398	0.0503
231	0.0432	0.0437	0.0473	0.0384	0.0468
232	0.0396	0.0453	0.053	0.0376	0.047
233	0.0431	0.0619	0.068	0.0485	0.0498
234	0.0443	0.0663	0.0629	0.049	0.0545
235	0.0479	0.0646	0.1384	0.0566	0.0958
236	0.0573	0.0827	0.1834	0.0614	0.1317
237	0.0884	0.0811	0.2166	0.0583	0.1138
238	0.1074	0.1314	0.2393	0.0762	0.1656
239	0.132	0.1357	0.1819	0.1101	0.2461
240	0.0913	0.1032	0.1387	0.0821	0.2108
241	0.0928	0.0876	0.122	0.0944	0.2296
242	0.0721	0.0851	0.1021	0.0769	0.0824
243	0.0586	0.1365	0.1307	0.0841	0.0774
244	0.0495	0.0879	0.1007	0.0695	0.058
245	0.0569	0.0807	0.0787	0.0684	0.0699
246	0.0588	0.086	0.0803	0.0753	0.0727
247	0.0511	0.0579	0.0601	0.0511	0.0564
248	0.0538	0.0567	0.0635	0.0545	0.0646
249	0.0643	0.0722	0.0782	0.0698	0.0831
250	0.0587	0.0649	0.0681	0.0586	0.0696
251	0.0573	0.0655	0.0678	0.0595	0.0663
252	0.0449	0.0472	0.0515	0.0437	0.0509
253	0.0415	0.0453	0.0484	0.0434	0.0472
254	0.0443	0.0469	0.0516	0.0474	0.0617
255	0.0539	0.0527	0.0557	0.0452	0.0753
256	0.0653	0.0637	0.0657	0.0513	0.0774
257	0.0621	0.0718	0.0596	0.0502	0.0753
258	0.0546	0.0696	0.0544	0.05	0.0698
259	0.063	0.081	0.0584	0.0521	0.0752
260	0.0562	0.0769	0.0588	0.0515	0.0708
261	0.05	0.0611	0.058	0.0493	0.0652
262	0.0476	0.06	0.0565	0.0494	0.0625
263	0.053	0.0663	0.0619	0.0563	0.0649
264	0.0549	0.0632	0.0633	0.0574	0.0654
265	0.0495	0.0561	0.0596	0.0548	0.0621
266	0.0472	0.055	0.0615	0.0571	0.0622
267	0.0545	0.0657	0.0704	0.0635	0.0728
268	0.0641	0.0715	0.0802	0.0755	0.0821
269	0.0787	0.0867	0.0893	0.082	0.1002
270	0.1111	0.1186	0.1134	0.1139	0.1501
271	0.1038	0.1176	0.1099	0.1054	0.1831
272	0.0716	0.0748	0.0808	0.0775	0.1462
273	0.0627	0.0733	0.0801	0.0832	0.1228
274	0.0573	0.0623	0.0702	0.0823	0.0826
275	0.0609	0.0726	0.0769	0.0966	0.091
276	0.0707	0.0895	0.0808	0.0828	0.1213
277	0.0569	0.0702	0.0698	0.0701	0.0876
278	0.0645	0.0782	0.0841	0.0668	0.102
279	0.0697	0.1108	0.1633	0.0834	0.1099
280	0.0601	0.1206	0.1424	0.0988	0.0942
281	0.08	0.1124	0.1714	0.1037	0.1114
282	0.0903	0.1043	0.1573	0.1131	0.1795
283	0.1018	0.1457	0.1859	0.1434	0.2253
284	0.0899	0.1268	0.1432	0.113	0.1943
285	0.0832	0.1063	0.1192	0.0862	0.143
286	0.0581	0.0649	0.067	0.0551	0.0981
287	0.0556	0.0564	0.0651	0.0592	0.0847
288	0.0608	0.0613	0.0716	0.0644	0.0898
289	0.0652	0.0646	0.0642	0.0574	0.087
290	0.0682	0.0735	0.0678	0.0631	0.0803
291	0.052	0.0494	0.0538	0.0466	0.0621
292	0.0533	0.0495	0.051	0.0461	0.0618
293	0.0539	0.0498	0.0514	0.0444	0.0482
294	0.0493	0.0465	0.0545	0.0481	0.049
295	0.0453	0.0472	0.0514	0.0505	0.0483
296	0.0433	0.0492	0.0473	0.0496	0.0568
297	0.044	0.05	0.0516	0.0578	0.0627
298	0.0464	0.0499	0.0542	0.0677	0.0748
299	0.0522	0.0574	0.0578	0.0696	0.0671
300	0.0543	0.0565	0.0589	0.0587	0.0708
301	0.0539	0.0556	0.0676	0.0612	0.0733
302	0.0557	0.0574	0.0842	0.0721	0.0812
303	0.0615	0.0655	0.0864	0.0751	0.1029
304	0.068	0.0752	0.1068	0.071	0.1342
305	0.0698	0.0726	0.106	0.0714	0.1391
306	0.1032	0.0837	0.0883	0.066	0.0839
307	0.1078	0.079	0.0905	0.0702	0.1198
308	0.1236	0.1201	0.0996	0.0682	0.1746
309	0.1089	0.1561	0.1147	0.0694	0.1927
310	0.1028	0.1253	0.1126	0.0814	0.1839
311	0.0827	0.0845	0.0769	0.0597	0.1366
312	0.0599	0.0647	0.0608	0.0502	0.0842
313	0.0459	0.0539	0.0583	0.0517	0.0697
314	0.0556	0.0535	0.0782	0.0544	0.085
315	0.0545	0.0636	0.0841	0.0648	0.0738
316	0.0566	0.0675	0.0886	0.0708	0.0787
317	0.0493	0.062	0.0659	0.0665	0.069
318	0.0558	0.0744	0.0643	0.0812	0.0657
319	0.0573	0.0727	0.0654	0.0733	0.0648
320	0.048	0.0593	0.0609	0.06	0.0623
321	0.0443	0.0515	0.0552	0.0508	0.057
322	0.0484	0.0676	0.0555	0.0597	0.0526
323	0.0494	0.0655	0.0559	0.0563	0.0535
324	0.0432	0.0491	0.0496	0.0466	0.0501
325	0.0426	0.0478	0.0474	0.0475	0.0499
326	0.0474	0.051	0.05	0.0509	0.0528
327	0.0433	0.0441	0.0466	0.0457	0.0485
328	0.0459	0.0459	0.0491	0.0519	0.0491
329	0.0445	0.0446	0.0469	0.0507	0.0472
330	0.0419	0.0436	0.0453	0.0464	0.0475
331	0.0469	0.0474	0.0523	0.0484	0.0539
332	0.0587	0.0582	0.0602	0.0589	0.062
333	0.0563	0.0556	0.0558	0.0636	0.062
334	0.0597	0.0628	0.0587	0.0995	0.0642
335	0.0541	0.0503	0.0564	0.0562	0.0529
336	0.0511	0.0502	0.0625	0.0438	0.0456
337	0.0457	0.049	0.0562	0.0405	0.0461
338	0.0482	0.0487	0.0561	0.0476	0.0514
339	0.0708	0.0597	0.06	0.0538	0.0816
340	0.0547	0.0494	0.0465	0.0526	0.0581
341	0.0437	0.0479	0.0534	0.0526	0.0523
342	0.0474	0.0598	0.0824	0.0589	0.0549
343	0.0555	0.0676	0.0898	0.0706	0.0637
344	0.0635	0.0757	0.115	0.095	0.0771
345	0.0762	0.1014	0.1452	0.1325	0.1087
346	0.0828	0.0957	0.1584	0.1466	0.1274
347	0.0849	0.1032	0.1764	0.1453	0.1698
348	0.1144	0.1109	0.2351	0.1859	0.202
349	0.1926	0.186	0.2727	0.2523	0.2455
350	0.2208	0.2325	0.3727	0.298	0.298
351	0.1421	0.1768	0.4671	0.312	0.293
352	0.0996	0.1018	0.4109	0.2148	0.2153
353	0.0709	0.08	0.2378	0.1351	0.1551
354	0.0867	0.1025	0.2048	0.1205	0.1453
355	0.075	0.0933	0.1274	0.0901	0.1028
356	0.0838	0.0821	0.1449	0.0917	0.0961
357	0.0945	0.0752	0.1294	0.1185	0.0876
358	0.081	0.0826	0.0874	0.0823	0.0769
359	0.0778	0.0689	0.0858	0.0769	0.0734
360	0.0684	0.0563	0.0724	0.0592	0.0657
361	0.0682	0.0642	0.0831	0.067	0.0723
362	0.1011	0.0869	0.1097	0.088	0.0997
363	0.2162	0.1663	0.1639	0.1755	0.1491
364	0.2242	0.1872	0.226	0.2485	0.2141
365	0.1563	0.1974	0.2135	0.1895	0.193
366	0.0959	0.1382	0.1546	0.1084	0.1335
367	0.067	0.0774	0.0852	0.0699	0.081
368	0.0713	0.0716	0.0806	0.0741	0.0739
369	0.063	0.0603	0.0686	0.0677	0.0644
370	0.0641	0.0542	0.0633	0.064	0.0622
371	0.0897	0.0706	0.0902	0.0919	0.0837
372	0.0873	0.0733	0.0973	0.0828	0.0817
373	0.1151	0.0981	0.1279	0.1087	0.0989
374	0.1357	0.125	0.1774	0.1402	0.1194
375	0.1733	0.1057	0.1934	0.1247	0.1113
376	0.1607	0.0778	0.1525	0.0874	0.0853
377	0.1015	0.0667	0.0871	0.0803	0.0848
378	0.0949	0.0604	0.0716	0.0671	0.0707
379	0.0977	0.0768	0.0882	0.0838	0.0979
380	0.1383	0.0899	0.0934	0.1136	0.1285
381	0.0628	0.0644	0.0774	0.0751	0.0706
382	0.0468	0.0525	0.0592	0.0632	0.0533
383	0.0428	0.0511	0.0538	0.0608	0.0541
384	0.0425	0.0472	0.0459	0.0491	0.0531
385	0.0444	0.047	0.0491	0.0534	0.0538
386	0.0468	0.0481	0.0499	0.0542	0.0532
387	0.0471	0.0497	0.048	0.0528	0.0521
388	0.0497	0.0536	0.0499	0.0548	0.0525
389	0.0657	0.0641	0.0587	0.0825	0.0584
390	0.0608	0.0565	0.0525	0.0989	0.0569
391	0.0521	0.0501	0.0526	0.0582	0.0551
392	0.0577	0.0529	0.065	0.0635	0.0572
393	0.0539	0.0475	0.057	0.0595	0.0518
394	0.0483	0.0433	0.0523	0.0564	0.0471
395	0.0583	0.0475	0.0584	0.0569	0.0534
396	0.0522	0.0506	0.0602	0.0546	0.0572
397	0.0449	0.0454	0.0514	0.0493	0.0491
398	0.0522	0.0484	0.0538	0.0485	0.0519
399	0.0558	0.0582	0.066	0.0489	0.0613
400	0.0559	0.056	0.0662	0.0535	0.0607
401	0.0616	0.0594	0.0656	0.0573	0.0622
402	0.0783	0.0891	0.0789	0.0667	0.0773
403	0.1011	0.1283	0.1119	0.0909	0.1633
404	0.0733	0.0808	0.0804	0.0803	0.0916
405	0.0827	0.0966	0.0845	0.1017	0.1015
406	0.0718	0.0764	0.0965	0.0775	0.0857
407	0.0696	0.1003	0.1108	0.1434	0.1179
408	0.0645	0.0874	0.0802	0.0934	0.1268
409	0.0558	0.0619	0.0621	0.0675	0.0829
410	0.0529	0.0607	0.061	0.0713	0.0762
411	0.055	0.0649	0.0717	0.1815	0.0833
412	0.0618	0.0741	0.0836	0.2011	0.1034
413	0.0693	0.0829	0.1022	0.2344	0.1321
414	0.0674	0.0807	0.0883	0.1961	0.0983
415	0.0545	0.0646	0.0837	0.1296	0.073
416	0.0524	0.0622	0.0757	0.0853	0.0657
417	0.0472	0.0557	0.0557	0.0647	0.058
418	0.0428	0.0504	0.05	0.0561	0.0525
419	0.0438	0.05	0.0479	0.0504	0.054
420	0.0507	0.0555	0.0562	0.0559	0.0603
421	0.0493	0.0569	0.0543	0.0519	0.0589
422	0.0715	0.0772	0.0714	0.076	0.0839
423	0.0816	0.0788	0.0756	0.0763	0.0827
424	0.0666	0.0633	0.064	0.0638	0.0647
425	0.0524	0.0509	0.0544	0.0523	0.0533
426	0.0421	0.0439	0.0436	0.0436	0.0451
427	0.0367	0.0408	0.0402	0.0419	0.0407
428	0.0375	0.0446	0.0444	0.0505	0.0429
429	0.0422	0.0522	0.0546	0.0638	0.0503
430	0.0482	0.0613	0.0664	0.085	0.0608
431	0.0562	0.073	0.0891	0.126	0.0778
432	0.0668	0.0794	0.0917	0.1401	0.088
433	0.1046	0.1242	0.1091	0.1974	0.128
434	0.0983	0.1136	0.1117	0.1764	0.1226
435	0.0798	0.091	0.1126	0.1577	0.0977
436	0.068	0.0798	0.0887	0.125	0.0829
437	0.0677	0.079	0.0816	0.1157	0.0806
438	0.0668	0.0755	0.0786	0.1015	0.0817
439	0.0662	0.0733	0.0747	0.0822	0.0766
440	0.0692	0.0709	0.0802	0.0723	0.074
441	0.0718	0.0754	0.0816	0.0759	0.0776
442	0.0688	0.0714	0.0756	0.0702	0.0725
443	0.0817	0.0821	0.0871	0.0833	0.0845
444	0.0711	0.0705	0.0767	0.0714	0.0729
445	0.0829	0.0825	0.0896	0.0815	0.0866
446	0.0831	0.0839	0.0929	0.0812	0.0872
447	0.0853	0.0875	0.096	0.0854	0.0911
448	0.0736	0.0743	0.084	0.0737	0.0781
449	0.0625	0.0624	0.0708	0.0628	0.0644
450	0.0603	0.0605	0.0702	0.0635	0.0622
451	0.0483	0.0514	0.0572	0.0549	0.0507
452	0.0625	0.0564	0.0706	0.0608	0.0543
453	0.0569	0.0602	0.073	0.0669	0.0538
454	0.0723	0.0757	0.0888	0.0803	0.0684
455	0.0934	0.0846	0.1126	0.0888	0.0799
456	0.1002	0.096	0.151	0.0921	0.0929
457	0.107	0.1028	0.1577	0.1009	0.1048
458	0.1466	0.14	0.1962	0.1302	0.1425
459	0.1831	0.1768	0.2383	0.1589	0.1801
460	0.1727	0.17	0.2167	0.1506	0.1726
461	0.1354	0.1271	0.1731	0.1184	0.1299
462	0.1027	0.0935	0.1185	0.0938	0.0957
463	0.109	0.0986	0.1226	0.1043	0.0975
464	0.091	0.0982	0.0993	0.0895	0.0871
465	0.076	0.0729	0.0827	0.0749	0.074
466	0.0727	0.0744	0.0817	0.0733	0.0732
467	0.0651	0.0652	0.0729	0.0659	0.0669
468	0.0712	0.0739	0.0803	0.0704	0.0751
469	0.0691	0.0709	0.078	0.0676	0.0733
470	0.0832	0.0857	0.093	0.0818	0.087
471	0.099	0.1024	0.1088	0.0983	0.1037
472	0.0981	0.1032	0.1083	0.0989	0.1019
473	0.0817	0.0844	0.0903	0.0813	0.0856
474	0.0757	0.078	0.0835	0.0772	0.0793
475	0.0664	0.07	0.0743	0.0685	0.0716
476	0.0643	0.0702	0.0717	0.074	0.0724
477	0.0585	0.0649	0.0674	0.0731	0.0654
478	0.0646	0.0733	0.0721	0.092	0.0732
479	0.0606	0.0722	0.0672	0.094	0.0718
480	0.0933	0.1042	0.08	0.1952	0.105
481	0.132	0.1404	0.1012	0.2063	0.1325
482	0.1582	0.1627	0.0997	0.204	0.1403
483	0.1185	0.1317	0.0912	0.1585	0.1054
484	0.1256	0.1424	0.1091	0.1622	0.0964
485	0.0702	0.08	0.0885	0.1093	0.0717
486	0.0576	0.0708	0.074	0.0945	0.062
487	0.0433	0.0538	0.0564	0.0653	0.0483
488	0.0397	0.0459	0.0505	0.0523	0.0434
489	0.0422	0.0433	0.0466	0.0457	0.042
490	0.0457	0.0462	0.0505	0.0474	0.0474
491	0.0558	0.0523	0.0576	0.0526	0.055
492	0.0677	0.0637	0.0717	0.0651	0.0673
493	0.0735	0.0725	0.0842	0.074	0.0745
494	0.0665	0.0652	0.076	0.0677	0.0673
495	0.0733	0.0727	0.0839	0.0738	0.0756
496	0.0976	0.0934	0.1108	0.0997	0.0992
497	0.3563	0.1544	0.3318	0.1949	0.4218
498	0.1825	0.1125	0.2859	0.1339	0.3071
499	0.1234	0.091	0.3542	0.1115	0.249
500	0.1118	0.1025	0.387	0.0977	0.2829
501	0.1066	0.1199	0.3365	0.0992	0.3364
502	0.1254	0.1151	0.1938	0.1075	0.3533
503	0.1822	0.2583	0.1382	0.0913	0.3103
504	0.1499	0.2627	0.1808	0.0923	-
505	0.1124	-	0.1871	0.091	-
506	0.1342	-	0.2302	0.0828	-
507	0.1421	-	0.2606	0.0871	-
508	0.216	-	0.2572	0.0911	-
509	-	-	0.2317	-	-
510	-	-	0.2287	-	-
511	-	-	0.1967	-	-
512	-	-	0.281	-	-
