# Supplementary material for: In vitro and molecular modeling insights into α-amylase inhibition by tamarind seed-derived trypsin inhibitor: Implications for hyperglycemic control
Source: PLoS One. 2025 Sep 29;20(9):e0333289. doi: 10.1371/journal.pone.0333289 (PMC12478930; doi:10.1371/journal.pone.0333289)
Supplement: S1 File — (ZIP) [file pone.0333289.s001.zip › ITT_IPE.xlsx]

## Sheet: DTVHDTDGQVPL
RESIDUE	Coulomb	Lennard Jones	Sum
01ASP	-93.7684	-1.405	-95.1734
02THR	-18.1602	-24.3312	-42.4914
03VAL	-1.8766	-18.2291	-20.1057
04HIS	-24.3275	-47.5394	-71.8673
05ASP	-97.1238	-19.2422	-116.336
06THR	-8.6214	-20.2259	-28.8473
07ASP	-111.709	-15.4827	-127.192
08GLY	-9.1648	-6.3453	-15.5102
09GLN	-13.033	-43.0496	-56.0826
10VAL	-0.3787	-25.1136	-25.4923
11PRO	0.2338	-35.9603	-35.7265
12LEU	-98.8979	-22.6994	-121.597
All energy components are kJ/mol

## Sheet: ILPAQQGK
RESIDUE	Coulomb	Lennard Jones	Sum
01ILE	-1.7483	-24.8112	-26.5594
02LEU	-0.8418	-39.5275	-40.3693
03PRO	-5.4501	-31.6186	-37.0688
04ALA	-1.1891	-13.8145	-15.0036
05GLN	-3.9764	-12.3725	-16.3489
06GLN	-61.962	-39.2135	-101.176
07GLY	-1.5661	-21.6323	-23.1985
08LYS	-50.4732	-17.5668	-68.0401
All energy components are kJ/mol

## Sheet: TVSQTPIDIPIGLPVR
RESIDUE	Coulomb	Lennard Jones	Sum
01THR	-5.1763	-3.6416	-8.8179
02VAL	-2.3338	-16.4408	-18.7746
03SER	-8.7649	-17.3853	-26.1503
04GLN	-34.8583	-25.5272	-60.3855
05THR	-1.8632	-15.836	-17.6993
06PRO	-2.0215	-25.2678	-27.2893
07ILE	-4.9806	-28.6047	-33.5853
08ASP	-33.7889	-12.9682	-46.7571
09ILE	-6.0256	-18.1547	-24.1803
10PRO	-1.4813	-24.1115	-25.5928
11ILE	-20.2361	-27.057	-47.2931
12GLY	-2.9916	-5.1929	-8.1845
13LEU	-5.4102	-26.9005	-32.3107
14PRO	-4.5887	-11.4538	-16.0425
15VAL	-6.491	-33.5694	-40.0604
16ARG	-84.4289	-22.1867	-106.616
All energy components are kJ/mol

## Sheet: TIAPACAPKPAR
RESIDUE	Coulomb	Lennard Jones	Sum
01THR	-67.9923	-21.8746	-89.8668
02ILE	-11.1642	-25.3047	-36.4689
03ALA	-1.3195	-13.4072	-14.7211
04PRO	-1.57	-27.2737	-28.8437
05ALA	-5.5737	-7.9635	-13.5371
06CYS	1.2799	-4.9893	-3.7093
07ALA	-1.3105	-7.7448	-9.0553
08PRO	-0.4233	-9.644	-10.0673
09LYS	-22.6032	-15.4822	-38.0854
10PRO	-29.2752	-35.4943	-64.7696
11ALA	-2.9	-15.8991	-18.7991
12ARG	-218.839	-25.3942	-244.233
All energy components are kJ/mol

## Sheet: DEQSSEK
RESIDUE	Coulomb	Lennard Jones	Sum
01ASP	2.9133	-1.8904	1.0229
02GLU	1.648	-2.6235	-0.9755
03GLN	-35.1202	-23.8069	-58.9271
04SER	-43.4899	-19.8078	-63.2978
05SER	-61.2572	-25.2429	-86.5001
06GLU	-158.351	-29.6321	-187.983
07LYS	-85.7765	-28.8611	-114.638
All energy components are kJ/mol
