# Supplementary material for: In vitro and molecular modeling insights into α-amylase inhibition by tamarind seed-derived trypsin inhibitor: Implications for hyperglycemic control
Source: PLoS One. 2025 Sep 29;20(9):e0333289. doi: 10.1371/journal.pone.0333289 (PMC12478930; doi:10.1371/journal.pone.0333289)
Supplement: S1 File — (ZIP) [file pone.0333289.s001.zip › RMSD_Alpha_Amylase.xlsx]

## Sheet: rmsd_alpha_DTVH
RMSD data of the alpha-amylase enzyme in complex with the peptides under study over 300 ns of MD
Time (ns)	RMSD (nm)
	DTVHDTDGQVPL	ILPAQQGK	TVSQTPIDIPIGLPVR	TIAPACAPKPAR	DEQSSEK
0	0.0004893	0.0005054	0.0005005	0.0005005	0.0005005
0.02	0.0707789	0.06758	0.0782885	0.0782885	0.0782885
0.04	0.0779591	0.0845918	0.0737962	0.0737962	0.0737962
0.06	0.0846122	0.0838551	0.0852415	0.0852415	0.0852415
0.08	0.0807229	0.0832302	0.0803263	0.0803263	0.0803263
0.1	0.0871836	0.0874526	0.088242	0.088242	0.088242
0.12	0.0977066	0.0842661	0.0872804	0.0872804	0.0872804
0.14	0.0926245	0.0868068	0.0841621	0.0841621	0.0841621
0.16	0.0938555	0.0935112	0.0829437	0.0829437	0.0829437
0.18	0.106867	0.0883858	0.0829383	0.0829383	0.0829383
0.2	0.104341	0.0958691	0.0891749	0.0891749	0.0891749
0.22	0.109299	0.0904621	0.0947086	0.0947086	0.0947086
0.24	0.113845	0.0831839	0.0875328	0.0875328	0.0875328
0.26	0.104415	0.0876523	0.0944248	0.0944248	0.0944248
0.28	0.102436	0.108073	0.0988518	0.0988518	0.0988518
0.3	0.0954419	0.0983009	0.0923487	0.0923487	0.0923487
0.32	0.0999506	0.0863248	0.0879929	0.0879929	0.0879929
0.34	0.099739	0.0988925	0.0866762	0.0866762	0.0866762
0.36	0.0930853	0.101719	0.0943888	0.0943888	0.0943888
0.38	0.107954	0.0987519	0.0959848	0.0959848	0.0959848
0.4	0.102422	0.0939399	0.0982493	0.0982493	0.0982493
0.42	0.107042	0.0939394	0.0927525	0.0927525	0.0927525
0.44	0.106405	0.100565	0.0923896	0.0923896	0.0923896
0.46	0.117891	0.0988103	0.101912	0.101912	0.101912
0.48	0.112587	0.104488	0.107771	0.107771	0.107771
0.5	0.109349	0.101257	0.0953429	0.0953429	0.0953429
0.52	0.111947	0.0989198	0.0983289	0.0983289	0.0983289
0.54	0.111925	0.0957703	0.102445	0.102445	0.102445
0.56	0.117027	0.0934795	0.0974793	0.0974793	0.0974793
0.58	0.120786	0.0980811	0.0996336	0.0996336	0.0996336
0.6	0.118531	0.104339	0.0993962	0.0993962	0.0993962
0.62	0.112538	0.101148	0.102296	0.102296	0.102296
0.64	0.105208	0.0936896	0.0944374	0.0944374	0.0944374
0.66	0.125029	0.0998328	0.0984728	0.0984728	0.0984728
0.68	0.123555	0.104975	0.107768	0.107768	0.107768
0.7	0.113724	0.0949557	0.109115	0.109115	0.109115
0.72	0.106161	0.0990566	0.107685	0.107685	0.107685
0.74	0.108732	0.0918229	0.109826	0.109826	0.109826
0.76	0.102763	0.110962	0.118586	0.118586	0.118586
0.78	0.10722	0.100899	0.118331	0.118331	0.118331
0.8	0.100025	0.0975053	0.113972	0.113972	0.113972
0.82	0.100766	0.101044	0.112299	0.112299	0.112299
0.84	0.111895	0.0976003	0.110678	0.110678	0.110678
0.86	0.10801	0.0963798	0.112002	0.112002	0.112002
0.88	0.11038	0.108005	0.12619	0.12619	0.12619
0.9	0.100942	0.102769	0.113935	0.113935	0.113935
0.92	0.111562	0.0944177	0.10201	0.10201	0.10201
0.94	0.116902	0.102424	0.116337	0.116337	0.116337
0.96	0.109573	0.123427	0.120553	0.120553	0.120553
0.98	0.101058	0.111823	0.129094	0.129094	0.129094
1	0.108542	0.109316	0.117219	0.117219	0.117219
1.02	0.113459	0.115697	0.11718	0.11718	0.11718
1.04	0.10901	0.113303	0.117738	0.117738	0.117738
1.06	0.109857	0.116709	0.105377	0.105377	0.105377
1.08	0.105743	0.10761	0.10865	0.10865	0.10865
1.1	0.106956	0.11064	0.118115	0.118115	0.118115
1.12	0.114128	0.106223	0.11066	0.11066	0.11066
1.14	0.105528	0.0991492	0.110536	0.110536	0.110536
1.16	0.106003	0.105201	0.111751	0.111751	0.111751
1.18	0.10443	0.101281	0.120599	0.120599	0.120599
1.2	0.102078	0.104342	0.118449	0.118449	0.118449
1.22	0.110964	0.10615	0.11807	0.11807	0.11807
1.24	0.107489	0.106088	0.116559	0.116559	0.116559
1.26	0.109948	0.107202	0.123719	0.123719	0.123719
1.28	0.117137	0.112124	0.120019	0.120019	0.120019
1.3	0.116518	0.104083	0.118585	0.118585	0.118585
1.32	0.107825	0.102784	0.116875	0.116875	0.116875
1.34	0.111302	0.103327	0.120005	0.120005	0.120005
1.36	0.111051	0.0979337	0.111982	0.111982	0.111982
1.38	0.109083	0.100411	0.119432	0.119432	0.119432
1.4	0.111698	0.105978	0.118177	0.118177	0.118177
1.42	0.108467	0.100398	0.116365	0.116365	0.116365
1.44	0.116835	0.109682	0.115127	0.115127	0.115127
1.46	0.114329	0.115757	0.117245	0.117245	0.117245
1.48	0.111896	0.104376	0.126259	0.126259	0.126259
1.5	0.118366	0.0914404	0.119918	0.119918	0.119918
1.52	0.112052	0.103238	0.106501	0.106501	0.106501
1.54	0.114212	0.108386	0.118262	0.118262	0.118262
1.56	0.119018	0.108212	0.121894	0.121894	0.121894
1.58	0.113797	0.113192	0.129344	0.129344	0.129344
1.6	0.118225	0.102716	0.118028	0.118028	0.118028
1.62	0.113922	0.102161	0.124565	0.124565	0.124565
1.64	0.109026	0.109608	0.126224	0.126224	0.126224
1.66	0.123547	0.113514	0.112968	0.112968	0.112968
1.68	0.132018	0.106419	0.122732	0.122732	0.122732
1.7	0.132688	0.115303	0.114076	0.114076	0.114076
1.72	0.125599	0.108889	0.125152	0.125152	0.125152
1.74	0.131146	0.117209	0.13106	0.13106	0.13106
1.76	0.142034	0.111432	0.134112	0.134112	0.134112
1.78	0.128652	0.109923	0.119967	0.119967	0.119967
1.8	0.127493	0.105759	0.126926	0.126926	0.126926
1.82	0.132789	0.110706	0.12762	0.12762	0.12762
1.84	0.126521	0.119128	0.129839	0.129839	0.129839
1.86	0.134878	0.117875	0.12983	0.12983	0.12983
1.88	0.119748	0.109755	0.124016	0.124016	0.124016
1.9	0.122384	0.113307	0.11102	0.11102	0.11102
1.92	0.11482	0.105808	0.122798	0.122798	0.122798
1.94	0.126329	0.114283	0.115652	0.115652	0.115652
1.96	0.128885	0.107444	0.132903	0.132903	0.132903
1.98	0.114694	0.112815	0.117918	0.117918	0.117918
2	0.115789	0.111837	0.126361	0.126361	0.126361
2.02	0.122514	0.104986	0.111022	0.111022	0.111022
2.04	0.109756	0.111609	0.116943	0.116943	0.116943
2.06	0.116759	0.109755	0.121441	0.121441	0.121441
2.08	0.113766	0.111373	0.117785	0.117785	0.117785
2.1	0.121474	0.116839	0.126555	0.126555	0.126555
2.12	0.128322	0.113901	0.131049	0.131049	0.131049
2.14	0.135268	0.106797	0.124694	0.124694	0.124694
2.16	0.127065	0.111672	0.12688	0.12688	0.12688
2.18	0.11842	0.116813	0.136225	0.136225	0.136225
2.2	0.114357	0.106636	0.125468	0.125468	0.125468
2.22	0.115575	0.112905	0.123203	0.123203	0.123203
2.24	0.121439	0.119167	0.118958	0.118958	0.118958
2.26	0.124886	0.109617	0.115916	0.115916	0.115916
2.28	0.121166	0.119557	0.116879	0.116879	0.116879
2.3	0.121728	0.117732	0.115903	0.115903	0.115903
2.32	0.129977	0.116115	0.114261	0.114261	0.114261
2.34	0.128244	0.113325	0.114901	0.114901	0.114901
2.36	0.127262	0.101062	0.115133	0.115133	0.115133
2.38	0.1308	0.115713	0.116034	0.116034	0.116034
2.4	0.127529	0.111305	0.115566	0.115566	0.115566
2.42	0.135963	0.103456	0.120589	0.120589	0.120589
2.44	0.131553	0.109565	0.117094	0.117094	0.117094
2.46	0.130935	0.117552	0.128919	0.128919	0.128919
2.48	0.130073	0.118475	0.118564	0.118564	0.118564
2.5	0.120014	0.119572	0.108816	0.108816	0.108816
2.52	0.127949	0.118987	0.115751	0.115751	0.115751
2.54	0.133491	0.119375	0.110219	0.110219	0.110219
2.56	0.136825	0.120595	0.123225	0.123225	0.123225
2.58	0.12952	0.119958	0.116075	0.116075	0.116075
2.6	0.13184	0.111861	0.111852	0.111852	0.111852
2.62	0.131692	0.133876	0.117199	0.117199	0.117199
2.64	0.138115	0.108282	0.118923	0.118923	0.118923
2.66	0.142252	0.121494	0.120076	0.120076	0.120076
2.68	0.139528	0.114868	0.119095	0.119095	0.119095
2.7	0.142475	0.112613	0.11993	0.11993	0.11993
2.72	0.139668	0.112879	0.124875	0.124875	0.124875
2.74	0.126896	0.125889	0.11502	0.11502	0.11502
2.76	0.133332	0.113296	0.118071	0.118071	0.118071
2.78	0.136173	0.106081	0.119553	0.119553	0.119553
2.8	0.130929	0.108972	0.122654	0.122654	0.122654
2.82	0.12762	0.111002	0.12098	0.12098	0.12098
2.84	0.124946	0.10418	0.114552	0.114552	0.114552
2.86	0.131022	0.107783	0.114628	0.114628	0.114628
2.88	0.131921	0.109974	0.115785	0.115785	0.115785
2.9	0.127998	0.110813	0.116806	0.116806	0.116806
2.92	0.131181	0.111328	0.118895	0.118895	0.118895
2.94	0.129938	0.112485	0.122735	0.122735	0.122735
2.96	0.142754	0.1143	0.116449	0.116449	0.116449
2.98	0.134769	0.115514	0.116603	0.116603	0.116603
3	0.139639	0.108074	0.132737	0.132737	0.132737
3.02	0.140184	0.118802	0.122546	0.122546	0.122546
3.04	0.14231	0.104248	0.130996	0.130996	0.130996
3.06	0.143209	0.106897	0.126491	0.126491	0.126491
3.08	0.138786	0.1057	0.124457	0.124457	0.124457
3.1	0.142603	0.111108	0.12711	0.12711	0.12711
3.12	0.131093	0.106455	0.126589	0.126589	0.126589
3.14	0.135549	0.103814	0.128672	0.128672	0.128672
3.16	0.130633	0.107884	0.122354	0.122354	0.122354
3.18	0.14017	0.102966	0.125135	0.125135	0.125135
3.2	0.138742	0.106916	0.122313	0.122313	0.122313
3.22	0.139226	0.104323	0.122979	0.122979	0.122979
3.24	0.142893	0.100518	0.124665	0.124665	0.124665
3.26	0.140191	0.105372	0.12357	0.12357	0.12357
3.28	0.144685	0.106066	0.12673	0.12673	0.12673
3.3	0.144348	0.104414	0.126632	0.126632	0.126632
3.32	0.140265	0.110371	0.115177	0.115177	0.115177
3.34	0.142655	0.114572	0.117716	0.117716	0.117716
3.36	0.143393	0.112052	0.12303	0.12303	0.12303
3.38	0.140416	0.117534	0.122996	0.122996	0.122996
3.4	0.138203	0.109458	0.120256	0.120256	0.120256
3.42	0.144084	0.10639	0.122022	0.122022	0.122022
3.44	0.138157	0.120626	0.132756	0.132756	0.132756
3.46	0.131378	0.110155	0.132421	0.132421	0.132421
3.48	0.14399	0.110733	0.137187	0.137187	0.137187
3.5	0.147092	0.1083	0.12855	0.12855	0.12855
3.52	0.145016	0.112499	0.121941	0.121941	0.121941
3.54	0.139185	0.119851	0.12028	0.12028	0.12028
3.56	0.132447	0.109129	0.135026	0.135026	0.135026
3.58	0.131131	0.118873	0.123177	0.123177	0.123177
3.6	0.136586	0.108789	0.121835	0.121835	0.121835
3.62	0.135362	0.110878	0.121835	0.121835	0.121835
3.64	0.128651	0.113733	0.12372	0.12372	0.12372
3.66	0.125176	0.116031	0.12936	0.12936	0.12936
3.68	0.136319	0.118218	0.133231	0.133231	0.133231
3.7	0.135523	0.11483	0.126728	0.126728	0.126728
3.72	0.133727	0.107795	0.12351	0.12351	0.12351
3.74	0.133699	0.10997	0.125674	0.125674	0.125674
3.76	0.140172	0.118471	0.123009	0.123009	0.123009
3.78	0.143769	0.115089	0.129105	0.129105	0.129105
3.8	0.1479	0.114802	0.129011	0.129011	0.129011
3.82	0.153112	0.106039	0.134509	0.134509	0.134509
3.84	0.153281	0.107258	0.125599	0.125599	0.125599
3.86	0.152398	0.108654	0.128519	0.128519	0.128519
3.88	0.149291	0.103569	0.120296	0.120296	0.120296
3.9	0.142495	0.112035	0.12067	0.12067	0.12067
3.92	0.14185	0.104978	0.128774	0.128774	0.128774
3.94	0.144497	0.108437	0.1338	0.1338	0.1338
3.96	0.142057	0.105764	0.125884	0.125884	0.125884
3.98	0.141811	0.115318	0.124734	0.124734	0.124734
4	0.139843	0.102821	0.129557	0.129557	0.129557
4.02	0.146519	0.109273	0.130051	0.130051	0.130051
4.04	0.142824	0.112574	0.131043	0.131043	0.131043
4.06	0.147912	0.108913	0.124689	0.124689	0.124689
4.08	0.147001	0.111931	0.127334	0.127334	0.127334
4.1	0.14719	0.11244	0.127846	0.127846	0.127846
4.12	0.157143	0.106098	0.136288	0.136288	0.136288
4.14	0.147484	0.114029	0.125354	0.125354	0.125354
4.16	0.147593	0.132787	0.130357	0.130357	0.130357
4.18	0.146501	0.124594	0.136676	0.136676	0.136676
4.2	0.151863	0.106122	0.128837	0.128837	0.128837
4.22	0.150377	0.123907	0.131209	0.131209	0.131209
4.24	0.13932	0.116499	0.124835	0.124835	0.124835
4.26	0.150781	0.118609	0.131038	0.131038	0.131038
4.28	0.158539	0.121146	0.13072	0.13072	0.13072
4.3	0.137418	0.112683	0.135255	0.135255	0.135255
4.32	0.146414	0.110551	0.131297	0.131297	0.131297
4.34	0.143741	0.109787	0.137043	0.137043	0.137043
4.36	0.147613	0.117615	0.134231	0.134231	0.134231
4.38	0.140359	0.119406	0.129159	0.129159	0.129159
4.4	0.143642	0.115422	0.121749	0.121749	0.121749
4.42	0.1405	0.118965	0.132722	0.132722	0.132722
4.44	0.14668	0.116671	0.125123	0.125123	0.125123
4.46	0.142739	0.118135	0.13055	0.13055	0.13055
4.48	0.137725	0.11562	0.132773	0.132773	0.132773
4.5	0.139465	0.120802	0.133923	0.133923	0.133923
4.52	0.148248	0.125165	0.132401	0.132401	0.132401
4.54	0.135813	0.127286	0.128773	0.128773	0.128773
4.56	0.141221	0.129927	0.135264	0.135264	0.135264
4.58	0.144912	0.126551	0.13294	0.13294	0.13294
4.6	0.14128	0.123176	0.135596	0.135596	0.135596
4.62	0.143152	0.125987	0.133287	0.133287	0.133287
4.64	0.139783	0.126356	0.130206	0.130206	0.130206
4.66	0.14339	0.122352	0.139349	0.139349	0.139349
4.68	0.144835	0.112954	0.132846	0.132846	0.132846
4.7	0.138418	0.120409	0.135241	0.135241	0.135241
4.72	0.138182	0.110142	0.134359	0.134359	0.134359
4.74	0.150858	0.115952	0.131746	0.131746	0.131746
4.76	0.143345	0.119111	0.145456	0.145456	0.145456
4.78	0.148679	0.117065	0.137182	0.137182	0.137182
4.8	0.148011	0.113752	0.135929	0.135929	0.135929
4.82	0.156325	0.122165	0.136602	0.136602	0.136602
4.84	0.148207	0.124179	0.12955	0.12955	0.12955
4.86	0.149109	0.133416	0.126586	0.126586	0.126586
4.88	0.161683	0.13578	0.141573	0.141573	0.141573
4.9	0.151053	0.120008	0.133122	0.133122	0.133122
4.92	0.145052	0.124494	0.131477	0.131477	0.131477
4.94	0.148979	0.114716	0.12855	0.12855	0.12855
4.96	0.141991	0.117689	0.131539	0.131539	0.131539
4.98	0.144631	0.121188	0.139839	0.139839	0.139839
5	0.149301	0.119535	0.145177	0.145177	0.145177
5.02	0.143361	0.119588	0.136974	0.136974	0.136974
5.04	0.150984	0.123458	0.13779	0.13779	0.13779
5.06	0.141977	0.119344	0.142682	0.142682	0.142682
5.08	0.139232	0.123641	0.140684	0.140684	0.140684
5.1	0.152224	0.126062	0.133325	0.133325	0.133325
5.12	0.148038	0.134444	0.132278	0.132278	0.132278
5.14	0.153346	0.13046	0.136612	0.136612	0.136612
5.16	0.1527	0.12519	0.144258	0.144258	0.144258
5.18	0.159583	0.119674	0.139732	0.139732	0.139732
5.2	0.157281	0.129717	0.134272	0.134272	0.134272
5.22	0.145655	0.125462	0.13282	0.13282	0.13282
5.24	0.145537	0.125373	0.13683	0.13683	0.13683
5.26	0.140351	0.125445	0.15013	0.15013	0.15013
5.28	0.142651	0.127197	0.137649	0.137649	0.137649
5.3	0.139403	0.115751	0.130844	0.130844	0.130844
5.32	0.140665	0.126255	0.131561	0.131561	0.131561
5.34	0.141411	0.121316	0.132218	0.132218	0.132218
5.36	0.146469	0.125891	0.129851	0.129851	0.129851
5.38	0.152647	0.127138	0.136381	0.136381	0.136381
5.4	0.152504	0.122752	0.135886	0.135886	0.135886
5.42	0.139864	0.124244	0.137874	0.137874	0.137874
5.44	0.140315	0.115982	0.13671	0.13671	0.13671
5.46	0.143451	0.119235	0.14122	0.14122	0.14122
5.48	0.139861	0.120096	0.141228	0.141228	0.141228
5.5	0.143111	0.126326	0.13765	0.13765	0.13765
5.52	0.149781	0.123645	0.143954	0.143954	0.143954
5.54	0.15122	0.11971	0.145625	0.145625	0.145625
5.56	0.137053	0.114279	0.13221	0.13221	0.13221
5.58	0.147794	0.115494	0.137126	0.137126	0.137126
5.6	0.146225	0.127751	0.132556	0.132556	0.132556
5.62	0.156721	0.119873	0.135643	0.135643	0.135643
5.64	0.152877	0.116008	0.145082	0.145082	0.145082
5.66	0.140532	0.122251	0.136027	0.136027	0.136027
5.68	0.144501	0.125158	0.144001	0.144001	0.144001
5.7	0.148553	0.123123	0.140326	0.140326	0.140326
5.72	0.141175	0.134472	0.146961	0.146961	0.146961
5.74	0.130238	0.128497	0.151012	0.151012	0.151012
5.76	0.145594	0.114452	0.143892	0.143892	0.143892
5.78	0.137946	0.12975	0.150854	0.150854	0.150854
5.8	0.136629	0.141066	0.151024	0.151024	0.151024
5.82	0.135522	0.138253	0.146115	0.146115	0.146115
5.84	0.134871	0.135392	0.15067	0.15067	0.15067
5.86	0.139889	0.140277	0.142999	0.142999	0.142999
5.88	0.139567	0.137671	0.132727	0.132727	0.132727
5.9	0.143787	0.144316	0.128692	0.128692	0.128692
5.92	0.139622	0.136851	0.14064	0.14064	0.14064
5.94	0.147248	0.129578	0.132161	0.132161	0.132161
5.96	0.134383	0.130011	0.125164	0.125164	0.125164
5.98	0.148138	0.132741	0.143279	0.143279	0.143279
6	0.141434	0.135503	0.133698	0.133698	0.133698
6.02	0.141292	0.146203	0.145708	0.145708	0.145708
6.04	0.147423	0.133255	0.13771	0.13771	0.13771
6.06	0.139798	0.140732	0.131769	0.131769	0.131769
6.08	0.137654	0.133343	0.143025	0.143025	0.143025
6.1	0.137626	0.131726	0.146363	0.146363	0.146363
6.12	0.134536	0.133103	0.135721	0.135721	0.135721
6.14	0.13949	0.122241	0.150997	0.150997	0.150997
6.16	0.134219	0.127357	0.145563	0.145563	0.145563
6.18	0.120289	0.136932	0.137291	0.137291	0.137291
6.2	0.124983	0.147238	0.132629	0.132629	0.132629
6.22	0.125849	0.128517	0.137555	0.137555	0.137555
6.24	0.142367	0.129999	0.13122	0.13122	0.13122
6.26	0.129434	0.139307	0.137965	0.137965	0.137965
6.28	0.134109	0.137751	0.13704	0.13704	0.13704
6.3	0.130779	0.140017	0.140715	0.140715	0.140715
6.32	0.145174	0.1469	0.135167	0.135167	0.135167
6.34	0.132551	0.140072	0.131648	0.131648	0.131648
6.36	0.121053	0.147267	0.128691	0.128691	0.128691
6.38	0.131101	0.132562	0.135291	0.135291	0.135291
6.4	0.126304	0.135238	0.140895	0.140895	0.140895
6.42	0.124058	0.132679	0.132688	0.132688	0.132688
6.44	0.125774	0.126788	0.137786	0.137786	0.137786
6.46	0.128565	0.133691	0.14052	0.14052	0.14052
6.48	0.12325	0.14115	0.137178	0.137178	0.137178
6.5	0.128571	0.144008	0.131813	0.131813	0.131813
6.52	0.129125	0.128913	0.142529	0.142529	0.142529
6.54	0.130196	0.139154	0.136163	0.136163	0.136163
6.56	0.13485	0.146923	0.142505	0.142505	0.142505
6.58	0.136528	0.139273	0.148727	0.148727	0.148727
6.6	0.128705	0.143047	0.148001	0.148001	0.148001
6.62	0.128215	0.136244	0.141649	0.141649	0.141649
6.64	0.133215	0.140735	0.133082	0.133082	0.133082
6.66	0.149039	0.135209	0.144433	0.144433	0.144433
6.68	0.14574	0.134608	0.140028	0.140028	0.140028
6.7	0.140333	0.14302	0.145414	0.145414	0.145414
6.72	0.147353	0.140458	0.140491	0.140491	0.140491
6.74	0.140923	0.150388	0.141681	0.141681	0.141681
6.76	0.145105	0.131038	0.136635	0.136635	0.136635
6.78	0.138717	0.145625	0.135038	0.135038	0.135038
6.8	0.135049	0.153769	0.147913	0.147913	0.147913
6.82	0.135213	0.151222	0.139686	0.139686	0.139686
6.84	0.13761	0.161502	0.141399	0.141399	0.141399
6.86	0.142559	0.151849	0.143697	0.143697	0.143697
6.88	0.135541	0.15656	0.146821	0.146821	0.146821
6.9	0.141132	0.141723	0.143148	0.143148	0.143148
6.92	0.13669	0.150342	0.149035	0.149035	0.149035
6.94	0.135151	0.172701	0.143945	0.143945	0.143945
6.96	0.134174	0.170027	0.153646	0.153646	0.153646
6.98	0.142565	0.141823	0.164833	0.164833	0.164833
7	0.140941	0.143435	0.167938	0.167938	0.167938
7.02	0.138463	0.144325	0.156906	0.156906	0.156906
7.04	0.139416	0.141059	0.151609	0.151609	0.151609
7.06	0.137625	0.142668	0.150042	0.150042	0.150042
7.08	0.148752	0.127262	0.15474	0.15474	0.15474
7.1	0.150547	0.131511	0.160187	0.160187	0.160187
7.12	0.144188	0.129895	0.156596	0.156596	0.156596
7.14	0.159167	0.126443	0.143462	0.143462	0.143462
7.16	0.155022	0.123086	0.150712	0.150712	0.150712
7.18	0.137828	0.124094	0.150283	0.150283	0.150283
7.2	0.140369	0.124483	0.14733	0.14733	0.14733
7.22	0.148634	0.145	0.156297	0.156297	0.156297
7.24	0.143116	0.137132	0.16076	0.16076	0.16076
7.26	0.141536	0.133014	0.150627	0.150627	0.150627
7.28	0.140663	0.130691	0.149874	0.149874	0.149874
7.3	0.146946	0.128947	0.148766	0.148766	0.148766
7.32	0.137946	0.1217	0.149379	0.149379	0.149379
7.34	0.131461	0.132268	0.144604	0.144604	0.144604
7.36	0.126869	0.127756	0.149668	0.149668	0.149668
7.38	0.134856	0.129274	0.160339	0.160339	0.160339
7.4	0.138032	0.126922	0.157508	0.157508	0.157508
7.42	0.12932	0.120303	0.165112	0.165112	0.165112
7.44	0.13973	0.120762	0.152644	0.152644	0.152644
7.46	0.129559	0.126576	0.171535	0.171535	0.171535
7.48	0.134984	0.113858	0.164657	0.164657	0.164657
7.5	0.141108	0.116062	0.154586	0.154586	0.154586
7.52	0.139863	0.119508	0.157734	0.157734	0.157734
7.54	0.143093	0.123751	0.156396	0.156396	0.156396
7.56	0.141298	0.121116	0.146098	0.146098	0.146098
7.58	0.131625	0.117766	0.150601	0.150601	0.150601
7.6	0.139603	0.119725	0.161805	0.161805	0.161805
7.62	0.140784	0.117663	0.166358	0.166358	0.166358
7.64	0.137961	0.117049	0.143211	0.143211	0.143211
7.66	0.138002	0.114846	0.145227	0.145227	0.145227
7.68	0.140056	0.127195	0.153574	0.153574	0.153574
7.7	0.13646	0.11699	0.154514	0.154514	0.154514
7.72	0.130404	0.117793	0.154969	0.154969	0.154969
7.74	0.137907	0.114031	0.15443	0.15443	0.15443
7.76	0.148269	0.112461	0.149703	0.149703	0.149703
7.78	0.129914	0.115019	0.160361	0.160361	0.160361
7.8	0.128298	0.117956	0.161265	0.161265	0.161265
7.82	0.13411	0.122582	0.156326	0.156326	0.156326
7.84	0.132274	0.124689	0.156862	0.156862	0.156862
7.86	0.144621	0.122021	0.166598	0.166598	0.166598
7.88	0.144752	0.12623	0.168701	0.168701	0.168701
7.9	0.147635	0.11704	0.163076	0.163076	0.163076
7.92	0.141842	0.117029	0.164732	0.164732	0.164732
7.94	0.137934	0.117906	0.177597	0.177597	0.177597
7.96	0.144311	0.111341	0.174096	0.174096	0.174096
7.98	0.132966	0.116861	0.166983	0.166983	0.166983
8	0.134458	0.120683	0.166134	0.166134	0.166134
8.02	0.14209	0.125961	0.161782	0.161782	0.161782
8.04	0.141667	0.124505	0.16232	0.16232	0.16232
8.06	0.148343	0.128813	0.159675	0.159675	0.159675
8.08	0.144269	0.121777	0.155958	0.155958	0.155958
8.1	0.139946	0.12658	0.155869	0.155869	0.155869
8.12	0.148673	0.110664	0.154102	0.154102	0.154102
8.14	0.13916	0.122546	0.161144	0.161144	0.161144
8.16	0.14986	0.123342	0.154081	0.154081	0.154081
8.18	0.154719	0.119001	0.154649	0.154649	0.154649
8.2	0.155289	0.11933	0.150811	0.150811	0.150811
8.22	0.15209	0.120496	0.157067	0.157067	0.157067
8.24	0.150708	0.123469	0.156395	0.156395	0.156395
8.26	0.152514	0.127466	0.168388	0.168388	0.168388
8.28	0.155193	0.11589	0.156833	0.156833	0.156833
8.3	0.144716	0.114178	0.163929	0.163929	0.163929
8.32	0.148791	0.117257	0.15886	0.15886	0.15886
8.34	0.143953	0.120773	0.154611	0.154611	0.154611
8.36	0.156814	0.118534	0.152612	0.152612	0.152612
8.38	0.141335	0.12294	0.145155	0.145155	0.145155
8.4	0.152347	0.110416	0.157468	0.157468	0.157468
8.42	0.152235	0.109619	0.152741	0.152741	0.152741
8.44	0.147008	0.122607	0.152187	0.152187	0.152187
8.46	0.144045	0.113496	0.148496	0.148496	0.148496
8.48	0.141167	0.123641	0.15753	0.15753	0.15753
8.5	0.14394	0.132856	0.148532	0.148532	0.148532
8.52	0.140772	0.133709	0.151903	0.151903	0.151903
8.54	0.159389	0.128472	0.145076	0.145076	0.145076
8.56	0.148295	0.126666	0.148605	0.148605	0.148605
8.58	0.157176	0.128663	0.151189	0.151189	0.151189
8.6	0.139767	0.13482	0.150972	0.150972	0.150972
8.62	0.155327	0.127326	0.143994	0.143994	0.143994
8.64	0.146219	0.135304	0.149191	0.149191	0.149191
8.66	0.138253	0.11626	0.15738	0.15738	0.15738
8.68	0.138982	0.125145	0.157092	0.157092	0.157092
8.7	0.136665	0.119754	0.160782	0.160782	0.160782
8.72	0.141081	0.122133	0.155403	0.155403	0.155403
8.74	0.152139	0.136102	0.155787	0.155787	0.155787
8.76	0.155545	0.115491	0.15053	0.15053	0.15053
8.78	0.14916	0.133507	0.158135	0.158135	0.158135
8.8	0.139219	0.128035	0.151246	0.151246	0.151246
8.82	0.148227	0.123966	0.138047	0.138047	0.138047
8.84	0.139106	0.126743	0.147279	0.147279	0.147279
8.86	0.149519	0.137366	0.147948	0.147948	0.147948
8.88	0.144844	0.129826	0.149006	0.149006	0.149006
8.9	0.146173	0.129168	0.156794	0.156794	0.156794
8.92	0.142134	0.124551	0.150227	0.150227	0.150227
8.94	0.151301	0.112829	0.151539	0.151539	0.151539
8.96	0.144073	0.140458	0.147358	0.147358	0.147358
8.98	0.140217	0.135431	0.148719	0.148719	0.148719
9	0.13724	0.126424	0.149439	0.149439	0.149439
9.02	0.134354	0.126344	0.147378	0.147378	0.147378
9.04	0.137523	0.12856	0.152465	0.152465	0.152465
9.06	0.142267	0.135808	0.153994	0.153994	0.153994
9.08	0.140592	0.137808	0.150143	0.150143	0.150143
9.1	0.154808	0.137588	0.151302	0.151302	0.151302
9.12	0.147851	0.132734	0.137205	0.137205	0.137205
9.14	0.145712	0.119948	0.148109	0.148109	0.148109
9.16	0.14086	0.129913	0.144557	0.144557	0.144557
9.18	0.146418	0.138292	0.14923	0.14923	0.14923
9.2	0.146722	0.131011	0.145739	0.145739	0.145739
9.22	0.141623	0.135876	0.147963	0.147963	0.147963
9.24	0.156739	0.138578	0.151728	0.151728	0.151728
9.26	0.14895	0.133162	0.146577	0.146577	0.146577
9.28	0.14682	0.124626	0.153383	0.153383	0.153383
9.3	0.154881	0.126349	0.160073	0.160073	0.160073
9.32	0.151198	0.122537	0.15048	0.15048	0.15048
9.34	0.152259	0.120696	0.157387	0.157387	0.157387
9.36	0.139923	0.115944	0.148853	0.148853	0.148853
9.38	0.149232	0.120147	0.1518	0.1518	0.1518
9.4	0.145537	0.128176	0.146714	0.146714	0.146714
9.42	0.151382	0.121644	0.154018	0.154018	0.154018
9.44	0.148609	0.122642	0.155547	0.155547	0.155547
9.46	0.167569	0.124207	0.154749	0.154749	0.154749
9.48	0.1558	0.131831	0.148649	0.148649	0.148649
9.5	0.150801	0.123149	0.159444	0.159444	0.159444
9.52	0.152632	0.127761	0.165154	0.165154	0.165154
9.54	0.155306	0.121229	0.160474	0.160474	0.160474
9.56	0.156663	0.121449	0.161928	0.161928	0.161928
9.58	0.15346	0.134697	0.161537	0.161537	0.161537
9.6	0.153164	0.132222	0.171206	0.171206	0.171206
9.62	0.157627	0.134097	0.15851	0.15851	0.15851
9.64	0.141257	0.136853	0.158657	0.158657	0.158657
9.66	0.154275	0.141777	0.163056	0.163056	0.163056
9.68	0.151396	0.129166	0.154264	0.154264	0.154264
9.7	0.152885	0.136272	0.167472	0.167472	0.167472
9.72	0.147716	0.134649	0.161178	0.161178	0.161178
9.74	0.146447	0.130153	0.168305	0.168305	0.168305
9.76	0.152631	0.13221	0.17338	0.17338	0.17338
9.78	0.163347	0.1267	0.167679	0.167679	0.167679
9.8	0.163477	0.143867	0.157288	0.157288	0.157288
9.82	0.156104	0.139277	0.158559	0.158559	0.158559
9.84	0.146328	0.136917	0.155658	0.155658	0.155658
9.86	0.145326	0.136006	0.157375	0.157375	0.157375
9.88	0.155032	0.144386	0.157554	0.157554	0.157554
9.9	0.152576	0.146561	0.166196	0.166196	0.166196
9.92	0.144499	0.142447	0.148745	0.148745	0.148745
9.94	0.150121	0.139902	0.162499	0.162499	0.162499
9.96	0.153926	0.15119	0.182062	0.182062	0.182062
9.98	0.165824	0.146596	0.173327	0.173327	0.173327
10	0.152836	0.143296	0.165912	0.165912	0.165912
10.02	0.148253	0.142309	0.166843	0.166843	0.166843
10.04	0.151848	0.147007	0.162358	0.162358	0.162358
10.06	0.161091	0.143598	0.155416	0.155416	0.155416
10.08	0.151497	0.145618	0.156161	0.156161	0.156161
10.1	0.150081	0.13547	0.152496	0.152496	0.152496
10.12	0.157449	0.131751	0.156647	0.156647	0.156647
10.14	0.156777	0.138081	0.164508	0.164508	0.164508
10.16	0.153246	0.135461	0.163286	0.163286	0.163286
10.18	0.158768	0.13832	0.155152	0.155152	0.155152
10.2	0.149239	0.14571	0.171595	0.171595	0.171595
10.22	0.150622	0.137444	0.163626	0.163626	0.163626
10.24	0.151731	0.145282	0.155975	0.155975	0.155975
10.26	0.134762	0.133533	0.160757	0.160757	0.160757
10.28	0.142056	0.141356	0.159394	0.159394	0.159394
10.3	0.136676	0.140948	0.17052	0.17052	0.17052
10.32	0.140782	0.140754	0.170276	0.170276	0.170276
10.34	0.143667	0.134763	0.174479	0.174479	0.174479
10.36	0.15195	0.137209	0.16767	0.16767	0.16767
10.38	0.158054	0.146909	0.168916	0.168916	0.168916
10.4	0.156156	0.143138	0.173134	0.173134	0.173134
10.42	0.149325	0.135169	0.177536	0.177536	0.177536
10.44	0.149883	0.14058	0.169114	0.169114	0.169114
10.46	0.149488	0.133395	0.182968	0.182968	0.182968
10.48	0.140163	0.151356	0.174407	0.174407	0.174407
10.5	0.150431	0.132558	0.173968	0.173968	0.173968
10.52	0.153555	0.136274	0.178135	0.178135	0.178135
10.54	0.1567	0.147354	0.176771	0.176771	0.176771
10.56	0.14865	0.143222	0.173722	0.173722	0.173722
10.58	0.148931	0.132063	0.171865	0.171865	0.171865
10.6	0.154761	0.139303	0.172634	0.172634	0.172634
10.62	0.153224	0.145875	0.164433	0.164433	0.164433
10.64	0.154488	0.147602	0.168635	0.168635	0.168635
10.66	0.161554	0.141682	0.160995	0.160995	0.160995
10.68	0.153928	0.146374	0.162872	0.162872	0.162872
10.7	0.160505	0.147024	0.167182	0.167182	0.167182
10.72	0.156962	0.146693	0.169651	0.169651	0.169651
10.74	0.16133	0.145591	0.162087	0.162087	0.162087
10.76	0.160659	0.149384	0.159603	0.159603	0.159603
10.78	0.156164	0.150175	0.161208	0.161208	0.161208
10.8	0.153585	0.15107	0.150044	0.150044	0.150044
10.82	0.159677	0.1473	0.152475	0.152475	0.152475
10.84	0.157268	0.147121	0.157143	0.157143	0.157143
10.86	0.153015	0.151033	0.168761	0.168761	0.168761
10.88	0.154801	0.150686	0.157961	0.157961	0.157961
10.9	0.154217	0.137598	0.166193	0.166193	0.166193
10.92	0.151051	0.147464	0.166019	0.166019	0.166019
10.94	0.155831	0.141695	0.162763	0.162763	0.162763
10.96	0.164547	0.144787	0.164023	0.164023	0.164023
10.98	0.150966	0.144582	0.1578	0.1578	0.1578
11	0.152719	0.150074	0.16343	0.16343	0.16343
11.02	0.158637	0.150716	0.165648	0.165648	0.165648
11.04	0.144692	0.143438	0.170067	0.170067	0.170067
11.06	0.158845	0.147544	0.16498	0.16498	0.16498
11.08	0.144688	0.141661	0.158575	0.158575	0.158575
11.1	0.146284	0.131559	0.167624	0.167624	0.167624
11.12	0.136731	0.144602	0.172502	0.172502	0.172502
11.14	0.143823	0.147412	0.167749	0.167749	0.167749
11.16	0.150837	0.137787	0.168008	0.168008	0.168008
11.18	0.147056	0.135902	0.167417	0.167417	0.167417
11.2	0.136541	0.135319	0.162373	0.162373	0.162373
11.22	0.142458	0.134563	0.159159	0.159159	0.159159
11.24	0.144837	0.127126	0.166874	0.166874	0.166874
11.26	0.155367	0.133244	0.171961	0.171961	0.171961
11.28	0.136441	0.133701	0.166025	0.166025	0.166025
11.3	0.151351	0.134267	0.168954	0.168954	0.168954
11.32	0.144276	0.128982	0.158779	0.158779	0.158779
11.34	0.141103	0.127681	0.162158	0.162158	0.162158
11.36	0.141115	0.12715	0.168357	0.168357	0.168357
11.38	0.141617	0.125911	0.162337	0.162337	0.162337
11.4	0.141413	0.13179	0.161038	0.161038	0.161038
11.42	0.14579	0.135167	0.157537	0.157537	0.157537
11.44	0.155222	0.126076	0.154496	0.154496	0.154496
11.46	0.148707	0.125351	0.157353	0.157353	0.157353
11.48	0.159348	0.127588	0.155766	0.155766	0.155766
11.5	0.152411	0.134742	0.160267	0.160267	0.160267
11.52	0.150387	0.12536	0.168912	0.168912	0.168912
11.54	0.148067	0.12878	0.159525	0.159525	0.159525
11.56	0.152381	0.126871	0.159705	0.159705	0.159705
11.58	0.151513	0.131378	0.16423	0.16423	0.16423
11.6	0.158011	0.133958	0.160196	0.160196	0.160196
11.62	0.149921	0.12012	0.157356	0.157356	0.157356
11.64	0.149458	0.123246	0.1569	0.1569	0.1569
11.66	0.153095	0.125697	0.155829	0.155829	0.155829
11.68	0.165778	0.132638	0.162039	0.162039	0.162039
11.7	0.152769	0.126547	0.168251	0.168251	0.168251
11.72	0.159778	0.126636	0.163743	0.163743	0.163743
11.74	0.152595	0.123182	0.160013	0.160013	0.160013
11.76	0.152353	0.129963	0.165597	0.165597	0.165597
11.78	0.159951	0.133544	0.163299	0.163299	0.163299
11.8	0.155469	0.126178	0.167389	0.167389	0.167389
11.82	0.152129	0.136083	0.171159	0.171159	0.171159
11.84	0.150998	0.12602	0.16888	0.16888	0.16888
11.86	0.158219	0.12651	0.165389	0.165389	0.165389
11.88	0.158268	0.120397	0.171643	0.171643	0.171643
11.9	0.159182	0.122131	0.168854	0.168854	0.168854
11.92	0.168402	0.119105	0.177686	0.177686	0.177686
11.94	0.157338	0.12269	0.177458	0.177458	0.177458
11.96	0.157259	0.128869	0.17512	0.17512	0.17512
11.98	0.146297	0.134698	0.163576	0.163576	0.163576
12	0.160563	0.144019	0.171313	0.171313	0.171313
12.02	0.152152	0.136968	0.172681	0.172681	0.172681
12.04	0.161426	0.12726	0.166953	0.166953	0.166953
12.06	0.157994	0.125103	0.163291	0.163291	0.163291
12.08	0.157704	0.125973	0.163591	0.163591	0.163591
12.1	0.151013	0.125285	0.166335	0.166335	0.166335
12.12	0.150249	0.121208	0.178552	0.178552	0.178552
12.14	0.155186	0.12493	0.172364	0.172364	0.172364
12.16	0.159242	0.128001	0.165348	0.165348	0.165348
12.18	0.15434	0.124671	0.166749	0.166749	0.166749
12.2	0.167521	0.118526	0.158614	0.158614	0.158614
12.22	0.151776	0.123249	0.166477	0.166477	0.166477
12.24	0.153881	0.119424	0.167729	0.167729	0.167729
12.26	0.154759	0.124197	0.173737	0.173737	0.173737
12.28	0.154011	0.122971	0.166232	0.166232	0.166232
12.3	0.16976	0.122098	0.171244	0.171244	0.171244
12.32	0.151661	0.122475	0.182393	0.182393	0.182393
12.34	0.155949	0.117711	0.173162	0.173162	0.173162
12.36	0.147835	0.11258	0.175688	0.175688	0.175688
12.38	0.151649	0.116704	0.167416	0.167416	0.167416
12.4	0.152299	0.122357	0.150636	0.150636	0.150636
12.42	0.143132	0.127184	0.1608	0.1608	0.1608
12.44	0.147166	0.124365	0.162492	0.162492	0.162492
12.46	0.148431	0.123781	0.151711	0.151711	0.151711
12.48	0.148641	0.117527	0.164821	0.164821	0.164821
12.5	0.149872	0.122737	0.146493	0.146493	0.146493
12.52	0.152945	0.124655	0.151163	0.151163	0.151163
12.54	0.163749	0.122701	0.152608	0.152608	0.152608
12.56	0.155531	0.120884	0.151382	0.151382	0.151382
12.58	0.165368	0.135432	0.157687	0.157687	0.157687
12.6	0.156663	0.125544	0.152316	0.152316	0.152316
12.62	0.1498	0.123457	0.148911	0.148911	0.148911
12.64	0.157112	0.126285	0.15232	0.15232	0.15232
12.66	0.157377	0.118869	0.148363	0.148363	0.148363
12.68	0.153928	0.1201	0.142744	0.142744	0.142744
12.7	0.156464	0.124129	0.145682	0.145682	0.145682
12.72	0.165293	0.1283	0.159743	0.159743	0.159743
12.74	0.155326	0.118812	0.154961	0.154961	0.154961
12.76	0.159429	0.11876	0.155343	0.155343	0.155343
12.78	0.158721	0.128859	0.154697	0.154697	0.154697
12.8	0.147419	0.120063	0.1605	0.1605	0.1605
12.82	0.145532	0.118255	0.16091	0.16091	0.16091
12.84	0.160795	0.117064	0.157158	0.157158	0.157158
12.86	0.15546	0.120952	0.161742	0.161742	0.161742
12.88	0.160026	0.122363	0.169245	0.169245	0.169245
12.9	0.149997	0.114979	0.17493	0.17493	0.17493
12.92	0.157947	0.11908	0.160359	0.160359	0.160359
12.94	0.145012	0.114401	0.159823	0.159823	0.159823
12.96	0.145275	0.114192	0.162488	0.162488	0.162488
12.98	0.15546	0.130549	0.158956	0.158956	0.158956
13	0.155824	0.123029	0.171712	0.171712	0.171712
13.02	0.148099	0.126974	0.161643	0.161643	0.161643
13.04	0.159499	0.125593	0.177313	0.177313	0.177313
13.06	0.160178	0.132849	0.168228	0.168228	0.168228
13.08	0.161075	0.111752	0.154578	0.154578	0.154578
13.1	0.145285	0.127611	0.164659	0.164659	0.164659
13.12	0.152026	0.126895	0.162967	0.162967	0.162967
13.14	0.14979	0.121594	0.165771	0.165771	0.165771
13.16	0.150511	0.112054	0.165666	0.165666	0.165666
13.18	0.153962	0.124903	0.165809	0.165809	0.165809
13.2	0.157881	0.131934	0.163455	0.163455	0.163455
13.22	0.16239	0.128829	0.163141	0.163141	0.163141
13.24	0.153868	0.138117	0.151251	0.151251	0.151251
13.26	0.154053	0.13256	0.159389	0.159389	0.159389
13.28	0.146177	0.128835	0.155285	0.155285	0.155285
13.3	0.154688	0.129835	0.157064	0.157064	0.157064
13.32	0.153659	0.133311	0.152477	0.152477	0.152477
13.34	0.151317	0.130593	0.163686	0.163686	0.163686
13.36	0.162036	0.138345	0.170855	0.170855	0.170855
13.38	0.151871	0.133699	0.161066	0.161066	0.161066
13.4	0.148512	0.130135	0.16431	0.16431	0.16431
13.42	0.151048	0.127968	0.160164	0.160164	0.160164
13.44	0.150338	0.122648	0.174118	0.174118	0.174118
13.46	0.14841	0.124497	0.165071	0.165071	0.165071
13.48	0.149443	0.121773	0.163196	0.163196	0.163196
13.5	0.153462	0.129415	0.162857	0.162857	0.162857
13.52	0.157861	0.13324	0.163344	0.163344	0.163344
13.54	0.152571	0.121757	0.159496	0.159496	0.159496
13.56	0.145588	0.120316	0.165468	0.165468	0.165468
13.58	0.150866	0.125814	0.16077	0.16077	0.16077
13.6	0.142966	0.129824	0.162977	0.162977	0.162977
13.62	0.143819	0.132031	0.163879	0.163879	0.163879
13.64	0.129621	0.138139	0.158793	0.158793	0.158793
13.66	0.137331	0.140362	0.159185	0.159185	0.159185
13.68	0.142975	0.135527	0.15401	0.15401	0.15401
13.7	0.150561	0.139879	0.153235	0.153235	0.153235
13.72	0.149214	0.13802	0.154754	0.154754	0.154754
13.74	0.154716	0.144458	0.159746	0.159746	0.159746
13.76	0.153456	0.136538	0.156885	0.156885	0.156885
13.78	0.151105	0.154615	0.152718	0.152718	0.152718
13.8	0.151809	0.1378	0.157746	0.157746	0.157746
13.82	0.153419	0.132518	0.155481	0.155481	0.155481
13.84	0.14232	0.130743	0.160144	0.160144	0.160144
13.86	0.154334	0.151902	0.15009	0.15009	0.15009
13.88	0.143652	0.133904	0.157311	0.157311	0.157311
13.9	0.14088	0.145975	0.163569	0.163569	0.163569
13.92	0.151848	0.142775	0.161767	0.161767	0.161767
13.94	0.144135	0.138887	0.16426	0.16426	0.16426
13.96	0.147595	0.142921	0.166877	0.166877	0.166877
13.98	0.149934	0.133696	0.158061	0.158061	0.158061
14	0.153032	0.148508	0.15645	0.15645	0.15645
14.02	0.150657	0.132588	0.146951	0.146951	0.146951
14.04	0.143775	0.151587	0.155365	0.155365	0.155365
14.06	0.153759	0.139432	0.161781	0.161781	0.161781
14.08	0.150263	0.136669	0.15965	0.15965	0.15965
14.1	0.151035	0.133931	0.159027	0.159027	0.159027
14.12	0.152	0.127352	0.159237	0.159237	0.159237
14.14	0.157437	0.136951	0.152319	0.152319	0.152319
14.16	0.145242	0.140665	0.161906	0.161906	0.161906
14.18	0.147857	0.134776	0.149835	0.149835	0.149835
14.2	0.157528	0.133543	0.156708	0.156708	0.156708
14.22	0.165634	0.140561	0.164088	0.164088	0.164088
14.24	0.14962	0.146197	0.146139	0.146139	0.146139
14.26	0.148366	0.142602	0.153131	0.153131	0.153131
14.28	0.152608	0.13435	0.153508	0.153508	0.153508
14.3	0.140677	0.125856	0.153798	0.153798	0.153798
14.32	0.151853	0.135952	0.153634	0.153634	0.153634
14.34	0.154486	0.13112	0.156707	0.156707	0.156707
14.36	0.160265	0.137899	0.158044	0.158044	0.158044
14.38	0.154973	0.136677	0.16124	0.16124	0.16124
14.4	0.150183	0.131379	0.1568	0.1568	0.1568
14.42	0.151112	0.132272	0.157055	0.157055	0.157055
14.44	0.15861	0.13245	0.157891	0.157891	0.157891
14.46	0.155516	0.150357	0.157814	0.157814	0.157814
14.48	0.149387	0.15223	0.165255	0.165255	0.165255
14.5	0.155044	0.142303	0.159936	0.159936	0.159936
14.52	0.154433	0.158424	0.154598	0.154598	0.154598
14.54	0.158593	0.167708	0.156914	0.156914	0.156914
14.56	0.15207	0.175551	0.153781	0.153781	0.153781
14.58	0.146435	0.166639	0.157836	0.157836	0.157836
14.6	0.158838	0.156659	0.154644	0.154644	0.154644
14.62	0.169232	0.169173	0.159171	0.159171	0.159171
14.64	0.161401	0.15084	0.157675	0.157675	0.157675
14.66	0.149913	0.153225	0.155179	0.155179	0.155179
14.68	0.154411	0.15758	0.159455	0.159455	0.159455
14.7	0.149793	0.161179	0.161019	0.161019	0.161019
14.72	0.154993	0.158822	0.164569	0.164569	0.164569
14.74	0.146828	0.165518	0.158201	0.158201	0.158201
14.76	0.154543	0.164935	0.159409	0.159409	0.159409
14.78	0.151572	0.143259	0.16249	0.16249	0.16249
14.8	0.154426	0.149611	0.16308	0.16308	0.16308
14.82	0.150864	0.156418	0.157591	0.157591	0.157591
14.84	0.159142	0.146986	0.159728	0.159728	0.159728
14.86	0.153607	0.152643	0.162028	0.162028	0.162028
14.88	0.150097	0.148721	0.167278	0.167278	0.167278
14.9	0.14586	0.14822	0.173314	0.173314	0.173314
14.92	0.143797	0.149534	0.162697	0.162697	0.162697
14.94	0.139507	0.144333	0.157924	0.157924	0.157924
14.96	0.146947	0.150093	0.154097	0.154097	0.154097
14.98	0.149292	0.148043	0.153936	0.153936	0.153936
15	0.155022	0.138177	0.1599	0.1599	0.1599
15.02	0.153216	0.14175	0.158921	0.158921	0.158921
15.04	0.146047	0.145193	0.158838	0.158838	0.158838
15.06	0.140242	0.14176	0.16314	0.16314	0.16314
15.08	0.149778	0.137178	0.159076	0.159076	0.159076
15.1	0.151745	0.147629	0.158246	0.158246	0.158246
15.12	0.147455	0.143926	0.155676	0.155676	0.155676
15.14	0.139568	0.147318	0.15851	0.15851	0.15851
15.16	0.145415	0.141969	0.155314	0.155314	0.155314
15.18	0.1493	0.142982	0.155808	0.155808	0.155808
15.2	0.146587	0.140742	0.153189	0.153189	0.153189
15.22	0.156476	0.140351	0.158139	0.158139	0.158139
15.24	0.152773	0.145718	0.161902	0.161902	0.161902
15.26	0.147893	0.149251	0.168403	0.168403	0.168403
15.28	0.145928	0.155404	0.168447	0.168447	0.168447
15.3	0.152849	0.151563	0.156612	0.156612	0.156612
15.32	0.148572	0.155362	0.154729	0.154729	0.154729
15.34	0.143582	0.150541	0.162124	0.162124	0.162124
15.36	0.146261	0.150614	0.162053	0.162053	0.162053
15.38	0.152717	0.149903	0.160154	0.160154	0.160154
15.4	0.166398	0.160447	0.160861	0.160861	0.160861
15.42	0.158919	0.164939	0.161119	0.161119	0.161119
15.44	0.153993	0.155054	0.157507	0.157507	0.157507
15.46	0.156088	0.163708	0.163634	0.163634	0.163634
15.48	0.162238	0.154945	0.186828	0.186828	0.186828
15.5	0.164597	0.164065	0.177405	0.177405	0.177405
15.52	0.158135	0.164233	0.174923	0.174923	0.174923
15.54	0.161346	0.166001	0.172881	0.172881	0.172881
15.56	0.154956	0.169178	0.170641	0.170641	0.170641
15.58	0.145548	0.169975	0.168762	0.168762	0.168762
15.6	0.154107	0.154671	0.165203	0.165203	0.165203
15.62	0.15088	0.163154	0.158507	0.158507	0.158507
15.64	0.150868	0.168087	0.160931	0.160931	0.160931
15.66	0.152504	0.159059	0.154821	0.154821	0.154821
15.68	0.163139	0.162763	0.157961	0.157961	0.157961
15.7	0.154747	0.163185	0.159699	0.159699	0.159699
15.72	0.153297	0.159908	0.163536	0.163536	0.163536
15.74	0.15794	0.164547	0.170773	0.170773	0.170773
15.76	0.154212	0.15913	0.164409	0.164409	0.164409
15.78	0.144833	0.165739	0.161735	0.161735	0.161735
15.8	0.153487	0.161698	0.169894	0.169894	0.169894
15.82	0.162596	0.165158	0.169092	0.169092	0.169092
15.84	0.15173	0.154405	0.166781	0.166781	0.166781
15.86	0.148065	0.160724	0.164637	0.164637	0.164637
15.88	0.145611	0.161923	0.180385	0.180385	0.180385
15.9	0.156467	0.157421	0.168082	0.168082	0.168082
15.92	0.146567	0.163847	0.166676	0.166676	0.166676
15.94	0.152615	0.158412	0.178164	0.178164	0.178164
15.96	0.151414	0.156623	0.178112	0.178112	0.178112
15.98	0.154614	0.150498	0.184416	0.184416	0.184416
16	0.151741	0.159334	0.178206	0.178206	0.178206
16.02	0.148257	0.162858	0.16902	0.16902	0.16902
16.04	0.152274	0.155744	0.181551	0.181551	0.181551
16.06	0.148576	0.156328	0.170864	0.170864	0.170864
16.08	0.145829	0.154291	0.159141	0.159141	0.159141
16.1	0.148868	0.153124	0.165754	0.165754	0.165754
16.12	0.150533	0.163922	0.164643	0.164643	0.164643
16.14	0.147414	0.169882	0.168262	0.168262	0.168262
16.16	0.155696	0.162317	0.171171	0.171171	0.171171
16.18	0.154916	0.145209	0.168774	0.168774	0.168774
16.2	0.158902	0.152819	0.165612	0.165612	0.165612
16.22	0.148572	0.156512	0.178726	0.178726	0.178726
16.24	0.149597	0.158782	0.170828	0.170828	0.170828
16.26	0.154805	0.153824	0.172501	0.172501	0.172501
16.28	0.149109	0.161724	0.167712	0.167712	0.167712
16.3	0.160281	0.167522	0.172067	0.172067	0.172067
16.32	0.160243	0.146567	0.166829	0.166829	0.166829
16.34	0.154038	0.150131	0.167304	0.167304	0.167304
16.36	0.156751	0.159294	0.158355	0.158355	0.158355
16.38	0.15574	0.161377	0.165576	0.165576	0.165576
16.4	0.150421	0.153988	0.168172	0.168172	0.168172
16.42	0.158023	0.163377	0.167804	0.167804	0.167804
16.44	0.156603	0.153919	0.164997	0.164997	0.164997
16.46	0.156334	0.152048	0.174451	0.174451	0.174451
16.48	0.162523	0.153901	0.162719	0.162719	0.162719
16.5	0.15611	0.154486	0.180265	0.180265	0.180265
16.52	0.155474	0.16275	0.170859	0.170859	0.170859
16.54	0.164902	0.152188	0.171391	0.171391	0.171391
16.56	0.148283	0.156862	0.168649	0.168649	0.168649
16.58	0.155067	0.153504	0.162517	0.162517	0.162517
16.6	0.148745	0.152595	0.160673	0.160673	0.160673
16.62	0.151097	0.156713	0.161047	0.161047	0.161047
16.64	0.148238	0.149516	0.158483	0.158483	0.158483
16.66	0.163889	0.156473	0.163661	0.163661	0.163661
16.68	0.149593	0.149053	0.162735	0.162735	0.162735
16.7	0.147097	0.15419	0.161048	0.161048	0.161048
16.72	0.149965	0.157776	0.157017	0.157017	0.157017
16.74	0.153491	0.15247	0.16539	0.16539	0.16539
16.76	0.152689	0.156658	0.166981	0.166981	0.166981
16.78	0.151981	0.153432	0.168282	0.168282	0.168282
16.8	0.151727	0.154885	0.170025	0.170025	0.170025
16.82	0.153441	0.15054	0.172148	0.172148	0.172148
16.84	0.147612	0.152109	0.153259	0.153259	0.153259
16.86	0.14987	0.15321	0.172245	0.172245	0.172245
16.88	0.159615	0.152719	0.172995	0.172995	0.172995
16.9	0.154333	0.148974	0.163567	0.163567	0.163567
16.92	0.155243	0.155804	0.163925	0.163925	0.163925
16.94	0.159188	0.157775	0.157182	0.157182	0.157182
16.96	0.154008	0.156716	0.162103	0.162103	0.162103
16.98	0.158244	0.14932	0.167681	0.167681	0.167681
17	0.151511	0.159461	0.166674	0.166674	0.166674
17.02	0.157586	0.155106	0.170031	0.170031	0.170031
17.04	0.152391	0.155989	0.169194	0.169194	0.169194
17.06	0.162672	0.154528	0.162824	0.162824	0.162824
17.08	0.150379	0.157878	0.176476	0.176476	0.176476
17.1	0.159594	0.161844	0.178559	0.178559	0.178559
17.12	0.157047	0.157173	0.167351	0.167351	0.167351
17.14	0.150482	0.155813	0.166346	0.166346	0.166346
17.16	0.144248	0.157695	0.179036	0.179036	0.179036
17.18	0.152576	0.159896	0.172957	0.172957	0.172957
17.2	0.149733	0.164102	0.17279	0.17279	0.17279
17.22	0.146141	0.163207	0.172591	0.172591	0.172591
17.24	0.160617	0.170989	0.175951	0.175951	0.175951
17.26	0.163447	0.160614	0.177547	0.177547	0.177547
17.28	0.159333	0.16343	0.173283	0.173283	0.173283
17.3	0.157844	0.159527	0.172627	0.172627	0.172627
17.32	0.164961	0.153508	0.169022	0.169022	0.169022
17.34	0.177213	0.15184	0.169885	0.169885	0.169885
17.36	0.166714	0.161485	0.175882	0.175882	0.175882
17.38	0.157666	0.16561	0.17593	0.17593	0.17593
17.4	0.157613	0.154217	0.16424	0.16424	0.16424
17.42	0.166872	0.160655	0.169971	0.169971	0.169971
17.44	0.155878	0.164206	0.170868	0.170868	0.170868
17.46	0.168398	0.168173	0.161688	0.161688	0.161688
17.48	0.165755	0.157931	0.15725	0.15725	0.15725
17.5	0.169306	0.168275	0.165127	0.165127	0.165127
17.52	0.158773	0.162723	0.164901	0.164901	0.164901
17.54	0.160259	0.16703	0.167527	0.167527	0.167527
17.56	0.162415	0.155132	0.161267	0.161267	0.161267
17.58	0.161818	0.162914	0.159341	0.159341	0.159341
17.6	0.15912	0.158578	0.168792	0.168792	0.168792
17.62	0.158583	0.161087	0.172799	0.172799	0.172799
17.64	0.160512	0.164532	0.177737	0.177737	0.177737
17.66	0.16703	0.159276	0.171689	0.171689	0.171689
17.68	0.158984	0.166801	0.166282	0.166282	0.166282
17.7	0.160078	0.176137	0.167093	0.167093	0.167093
17.72	0.159977	0.16317	0.167183	0.167183	0.167183
17.74	0.163606	0.157493	0.163257	0.163257	0.163257
17.76	0.155908	0.162778	0.182859	0.182859	0.182859
17.78	0.160426	0.160928	0.173777	0.173777	0.173777
17.8	0.167427	0.162723	0.181762	0.181762	0.181762
17.82	0.168961	0.164631	0.181543	0.181543	0.181543
17.84	0.175622	0.173567	0.176931	0.176931	0.176931
17.86	0.163062	0.170554	0.175982	0.175982	0.175982
17.88	0.162637	0.168933	0.187859	0.187859	0.187859
17.9	0.162851	0.16543	0.172936	0.172936	0.172936
17.92	0.160375	0.166639	0.175506	0.175506	0.175506
17.94	0.150137	0.161416	0.171687	0.171687	0.171687
17.96	0.162605	0.163692	0.160221	0.160221	0.160221
17.98	0.151805	0.17028	0.174102	0.174102	0.174102
18	0.157021	0.165725	0.173751	0.173751	0.173751
18.02	0.167277	0.164362	0.171121	0.171121	0.171121
18.04	0.176071	0.163447	0.168438	0.168438	0.168438
18.06	0.173793	0.168698	0.165302	0.165302	0.165302
18.08	0.165123	0.160319	0.157115	0.157115	0.157115
18.1	0.165862	0.1631	0.165615	0.165615	0.165615
18.12	0.174327	0.160518	0.165425	0.165425	0.165425
18.14	0.173853	0.163472	0.154668	0.154668	0.154668
18.16	0.163842	0.162301	0.164504	0.164504	0.164504
18.18	0.161517	0.165212	0.165552	0.165552	0.165552
18.2	0.163022	0.161529	0.158786	0.158786	0.158786
18.22	0.167241	0.161893	0.158451	0.158451	0.158451
18.24	0.1703	0.162319	0.163308	0.163308	0.163308
18.26	0.18372	0.160113	0.164487	0.164487	0.164487
18.28	0.180653	0.158705	0.157856	0.157856	0.157856
18.3	0.169509	0.152733	0.172321	0.172321	0.172321
18.32	0.17764	0.162405	0.170693	0.170693	0.170693
18.34	0.169253	0.165986	0.170065	0.170065	0.170065
18.36	0.1753	0.162667	0.163695	0.163695	0.163695
18.38	0.168534	0.167496	0.162555	0.162555	0.162555
18.4	0.161413	0.157653	0.162887	0.162887	0.162887
18.42	0.1672	0.163882	0.159967	0.159967	0.159967
18.44	0.17514	0.166472	0.169681	0.169681	0.169681
18.46	0.173163	0.16063	0.178224	0.178224	0.178224
18.48	0.151703	0.162773	0.16638	0.16638	0.16638
18.5	0.168368	0.162642	0.170431	0.170431	0.170431
18.52	0.167561	0.163695	0.172631	0.172631	0.172631
18.54	0.172584	0.162631	0.169806	0.169806	0.169806
18.56	0.184478	0.164919	0.171145	0.171145	0.171145
18.58	0.172284	0.16491	0.176371	0.176371	0.176371
18.6	0.179455	0.165397	0.158886	0.158886	0.158886
18.62	0.174904	0.153976	0.161818	0.161818	0.161818
18.64	0.166265	0.165285	0.161859	0.161859	0.161859
18.66	0.176476	0.166969	0.159462	0.159462	0.159462
18.68	0.169236	0.158578	0.155169	0.155169	0.155169
18.7	0.161248	0.159226	0.169348	0.169348	0.169348
18.72	0.164726	0.163933	0.172713	0.172713	0.172713
18.74	0.158017	0.163541	0.165823	0.165823	0.165823
18.76	0.165885	0.170535	0.163024	0.163024	0.163024
18.78	0.159359	0.163928	0.165053	0.165053	0.165053
18.8	0.161473	0.164044	0.165053	0.165053	0.165053
18.82	0.16146	0.16682	0.170039	0.170039	0.170039
18.84	0.168033	0.165016	0.158589	0.158589	0.158589
18.86	0.168715	0.169854	0.1685	0.1685	0.1685
18.88	0.16784	0.158329	0.160952	0.160952	0.160952
18.9	0.174409	0.166782	0.160722	0.160722	0.160722
18.92	0.16756	0.161639	0.152109	0.152109	0.152109
18.94	0.182863	0.160887	0.16018	0.16018	0.16018
18.96	0.170432	0.166712	0.166896	0.166896	0.166896
18.98	0.176519	0.168297	0.159474	0.159474	0.159474
19	0.178151	0.162069	0.164253	0.164253	0.164253
19.02	0.182122	0.161756	0.158598	0.158598	0.158598
19.04	0.175526	0.165752	0.158833	0.158833	0.158833
19.06	0.178169	0.16173	0.158015	0.158015	0.158015
19.08	0.180454	0.167442	0.161693	0.161693	0.161693
19.1	0.173766	0.16473	0.167575	0.167575	0.167575
19.12	0.176972	0.165856	0.173095	0.173095	0.173095
19.14	0.180389	0.166357	0.172726	0.172726	0.172726
19.16	0.174155	0.166544	0.177387	0.177387	0.177387
19.18	0.175298	0.162604	0.177389	0.177389	0.177389
19.2	0.179391	0.158097	0.163712	0.163712	0.163712
19.22	0.176491	0.161838	0.172864	0.172864	0.172864
19.24	0.179106	0.162161	0.177737	0.177737	0.177737
19.26	0.178183	0.165144	0.164092	0.164092	0.164092
19.28	0.183329	0.164866	0.166684	0.166684	0.166684
19.3	0.17787	0.165434	0.164708	0.164708	0.164708
19.32	0.179322	0.166196	0.171382	0.171382	0.171382
19.34	0.17695	0.167963	0.162706	0.162706	0.162706
19.36	0.174433	0.16807	0.173356	0.173356	0.173356
19.38	0.173335	0.157317	0.171259	0.171259	0.171259
19.4	0.1714	0.162148	0.171017	0.171017	0.171017
19.42	0.175411	0.16459	0.171327	0.171327	0.171327
19.44	0.167291	0.167692	0.167826	0.167826	0.167826
19.46	0.175451	0.162685	0.180721	0.180721	0.180721
19.48	0.173941	0.163032	0.160735	0.160735	0.160735
19.5	0.172084	0.161952	0.151702	0.151702	0.151702
19.52	0.176969	0.16405	0.157777	0.157777	0.157777
19.54	0.17448	0.167082	0.153944	0.153944	0.153944
19.56	0.186606	0.170687	0.156929	0.156929	0.156929
19.58	0.184555	0.154535	0.160459	0.160459	0.160459
19.6	0.177054	0.16316	0.158138	0.158138	0.158138
19.62	0.191884	0.1577	0.162134	0.162134	0.162134
19.64	0.183024	0.154276	0.150638	0.150638	0.150638
19.66	0.188252	0.161088	0.153214	0.153214	0.153214
19.68	0.187353	0.160754	0.15564	0.15564	0.15564
19.7	0.184518	0.165282	0.155687	0.155687	0.155687
19.72	0.178655	0.162219	0.155824	0.155824	0.155824
19.74	0.186437	0.172009	0.163341	0.163341	0.163341
19.76	0.173281	0.170571	0.167792	0.167792	0.167792
19.78	0.183761	0.160095	0.164243	0.164243	0.164243
19.8	0.176063	0.165176	0.167619	0.167619	0.167619
19.82	0.179874	0.15988	0.161394	0.161394	0.161394
19.84	0.172738	0.164638	0.162398	0.162398	0.162398
19.86	0.182528	0.161759	0.161701	0.161701	0.161701
19.88	0.17612	0.162221	0.161117	0.161117	0.161117
19.9	0.170265	0.169752	0.17672	0.17672	0.17672
19.92	0.170888	0.158098	0.161151	0.161151	0.161151
19.94	0.187473	0.158093	0.164181	0.164181	0.164181
19.96	0.188932	0.161042	0.157917	0.157917	0.157917
19.98	0.18508	0.164305	0.167817	0.167817	0.167817
20	0.18923	0.162589	0.16518	0.16518	0.16518
20.02	0.191196	0.165476	0.167208	0.167208	0.167208
20.04	0.185265	0.16526	0.168919	0.168919	0.168919
20.06	0.181707	0.165879	0.172568	0.172568	0.172568
20.08	0.189904	0.158619	0.173248	0.173248	0.173248
20.1	0.188818	0.158324	0.180478	0.180478	0.180478
20.12	0.185733	0.159481	0.182177	0.182177	0.182177
20.14	0.193119	0.163786	0.173545	0.173545	0.173545
20.16	0.183999	0.158268	0.167011	0.167011	0.167011
20.18	0.184814	0.162585	0.164416	0.164416	0.164416
20.2	0.190012	0.161626	0.162728	0.162728	0.162728
20.22	0.184083	0.163253	0.155845	0.155845	0.155845
20.24	0.18575	0.161156	0.161816	0.161816	0.161816
20.26	0.180342	0.161279	0.15926	0.15926	0.15926
20.28	0.189396	0.168589	0.161171	0.161171	0.161171
20.3	0.197407	0.1609	0.169357	0.169357	0.169357
20.32	0.182143	0.161165	0.161292	0.161292	0.161292
20.34	0.183306	0.152148	0.160732	0.160732	0.160732
20.36	0.183864	0.159057	0.157635	0.157635	0.157635
20.38	0.184148	0.164811	0.147157	0.147157	0.147157
20.4	0.188224	0.16658	0.158161	0.158161	0.158161
20.42	0.173589	0.17227	0.155922	0.155922	0.155922
20.44	0.178837	0.165149	0.165487	0.165487	0.165487
20.46	0.161963	0.156774	0.165303	0.165303	0.165303
20.48	0.172942	0.162615	0.165598	0.165598	0.165598
20.5	0.174685	0.158509	0.152231	0.152231	0.152231
20.52	0.176479	0.154741	0.149906	0.149906	0.149906
20.54	0.188005	0.1737	0.156401	0.156401	0.156401
20.56	0.178868	0.179726	0.161113	0.161113	0.161113
20.58	0.194339	0.166786	0.152714	0.152714	0.152714
20.6	0.191582	0.164499	0.153133	0.153133	0.153133
20.62	0.185269	0.166399	0.151696	0.151696	0.151696
20.64	0.183621	0.172128	0.151226	0.151226	0.151226
20.66	0.195666	0.157046	0.153932	0.153932	0.153932
20.68	0.180439	0.163339	0.160117	0.160117	0.160117
20.7	0.179946	0.159323	0.169692	0.169692	0.169692
20.72	0.180284	0.153508	0.15376	0.15376	0.15376
20.74	0.179188	0.150862	0.158237	0.158237	0.158237
20.76	0.186944	0.145645	0.168693	0.168693	0.168693
20.78	0.184782	0.155228	0.162967	0.162967	0.162967
20.8	0.181915	0.158845	0.160013	0.160013	0.160013
20.82	0.173453	0.15576	0.156722	0.156722	0.156722
20.84	0.182595	0.161678	0.160542	0.160542	0.160542
20.86	0.166461	0.15242	0.157996	0.157996	0.157996
20.88	0.177727	0.169747	0.159398	0.159398	0.159398
20.9	0.182722	0.155632	0.156624	0.156624	0.156624
20.92	0.182306	0.149238	0.156221	0.156221	0.156221
20.94	0.189003	0.159609	0.1544	0.1544	0.1544
20.96	0.182034	0.157687	0.15277	0.15277	0.15277
20.98	0.170776	0.16101	0.166551	0.166551	0.166551
21	0.170952	0.156205	0.160912	0.160912	0.160912
21.02	0.172198	0.162179	0.154964	0.154964	0.154964
21.04	0.17452	0.164811	0.149644	0.149644	0.149644
21.06	0.179597	0.166909	0.157472	0.157472	0.157472
21.08	0.167787	0.166003	0.167863	0.167863	0.167863
21.1	0.178531	0.176939	0.159206	0.159206	0.159206
21.12	0.191625	0.164523	0.155996	0.155996	0.155996
21.14	0.174949	0.170824	0.155341	0.155341	0.155341
21.16	0.173043	0.158049	0.153129	0.153129	0.153129
21.18	0.167307	0.164503	0.149402	0.149402	0.149402
21.2	0.161747	0.160542	0.151158	0.151158	0.151158
21.22	0.173519	0.158518	0.162354	0.162354	0.162354
21.24	0.169718	0.160824	0.150885	0.150885	0.150885
21.26	0.160697	0.162281	0.154193	0.154193	0.154193
21.28	0.165199	0.162963	0.161257	0.161257	0.161257
21.3	0.162627	0.172719	0.155501	0.155501	0.155501
21.32	0.168432	0.165777	0.15159	0.15159	0.15159
21.34	0.173195	0.159957	0.160409	0.160409	0.160409
21.36	0.167729	0.174809	0.159204	0.159204	0.159204
21.38	0.162261	0.1603	0.154053	0.154053	0.154053
21.4	0.181574	0.170364	0.158912	0.158912	0.158912
21.42	0.169192	0.169048	0.154703	0.154703	0.154703
21.44	0.176504	0.166347	0.16024	0.16024	0.16024
21.46	0.167152	0.162411	0.155141	0.155141	0.155141
21.48	0.165361	0.160554	0.154272	0.154272	0.154272
21.5	0.166819	0.165949	0.162869	0.162869	0.162869
21.52	0.166515	0.157478	0.165757	0.165757	0.165757
21.54	0.163906	0.161034	0.160961	0.160961	0.160961
21.56	0.165884	0.164192	0.160523	0.160523	0.160523
21.58	0.172166	0.164788	0.155227	0.155227	0.155227
21.6	0.183638	0.164894	0.16339	0.16339	0.16339
21.62	0.172757	0.159481	0.158323	0.158323	0.158323
21.64	0.174084	0.159674	0.161958	0.161958	0.161958
21.66	0.1686	0.164421	0.169887	0.169887	0.169887
21.68	0.163561	0.171041	0.180267	0.180267	0.180267
21.7	0.172811	0.161595	0.167386	0.167386	0.167386
21.72	0.182358	0.158942	0.160116	0.160116	0.160116
21.74	0.17409	0.165071	0.162263	0.162263	0.162263
21.76	0.179944	0.166396	0.165818	0.165818	0.165818
21.78	0.17702	0.174517	0.163703	0.163703	0.163703
21.8	0.180697	0.170676	0.18218	0.18218	0.18218
21.82	0.171903	0.168777	0.194822	0.194822	0.194822
21.84	0.17291	0.169708	0.193896	0.193896	0.193896
21.86	0.177594	0.165851	0.192516	0.192516	0.192516
21.88	0.166174	0.169893	0.19038	0.19038	0.19038
21.9	0.175232	0.172888	0.193474	0.193474	0.193474
21.92	0.16643	0.171519	0.183381	0.183381	0.183381
21.94	0.163751	0.168419	0.188969	0.188969	0.188969
21.96	0.16921	0.169958	0.183641	0.183641	0.183641
21.98	0.176119	0.170151	0.188242	0.188242	0.188242
22	0.173422	0.165431	0.198773	0.198773	0.198773
22.02	0.164146	0.166781	0.186788	0.186788	0.186788
22.04	0.174613	0.16959	0.193424	0.193424	0.193424
22.06	0.169358	0.167721	0.177975	0.177975	0.177975
22.08	0.166765	0.167092	0.182261	0.182261	0.182261
22.1	0.168076	0.160151	0.176683	0.176683	0.176683
22.12	0.169584	0.163085	0.171695	0.171695	0.171695
22.14	0.171399	0.157941	0.181982	0.181982	0.181982
22.16	0.1747	0.164403	0.196026	0.196026	0.196026
22.18	0.178032	0.171059	0.19494	0.19494	0.19494
22.2	0.165561	0.164306	0.182032	0.182032	0.182032
22.22	0.186644	0.163748	0.188877	0.188877	0.188877
22.24	0.162902	0.158811	0.187482	0.187482	0.187482
22.26	0.168594	0.159653	0.187266	0.187266	0.187266
22.28	0.170139	0.166011	0.173648	0.173648	0.173648
22.3	0.170592	0.160034	0.184987	0.184987	0.184987
22.32	0.16635	0.165499	0.170796	0.170796	0.170796
22.34	0.164617	0.169708	0.173645	0.173645	0.173645
22.36	0.169141	0.183443	0.184124	0.184124	0.184124
22.38	0.166467	0.166304	0.197978	0.197978	0.197978
22.4	0.164246	0.169474	0.183864	0.183864	0.183864
22.42	0.171458	0.157618	0.176045	0.176045	0.176045
22.44	0.188285	0.168969	0.184027	0.184027	0.184027
22.46	0.171837	0.170133	0.180704	0.180704	0.180704
22.48	0.174027	0.167871	0.17747	0.17747	0.17747
22.5	0.171231	0.160106	0.184426	0.184426	0.184426
22.52	0.173694	0.173385	0.179286	0.179286	0.179286
22.54	0.188415	0.173403	0.171335	0.171335	0.171335
22.56	0.166418	0.16754	0.177862	0.177862	0.177862
22.58	0.168525	0.166284	0.188294	0.188294	0.188294
22.6	0.178079	0.165479	0.196751	0.196751	0.196751
22.62	0.175225	0.173891	0.195761	0.195761	0.195761
22.64	0.167538	0.168559	0.193842	0.193842	0.193842
22.66	0.169546	0.161869	0.190783	0.190783	0.190783
22.68	0.166003	0.171316	0.193017	0.193017	0.193017
22.7	0.174454	0.166311	0.184836	0.184836	0.184836
22.72	0.173168	0.161443	0.179419	0.179419	0.179419
22.74	0.179323	0.159334	0.182076	0.182076	0.182076
22.76	0.167551	0.166887	0.187034	0.187034	0.187034
22.78	0.16039	0.163737	0.187259	0.187259	0.187259
22.8	0.170652	0.167002	0.185219	0.185219	0.185219
22.82	0.168008	0.171973	0.170983	0.170983	0.170983
22.84	0.170877	0.17477	0.165681	0.165681	0.165681
22.86	0.175033	0.171234	0.169577	0.169577	0.169577
22.88	0.168896	0.168733	0.174704	0.174704	0.174704
22.9	0.165255	0.166358	0.182416	0.182416	0.182416
22.92	0.171592	0.16733	0.172884	0.172884	0.172884
22.94	0.155255	0.160487	0.175816	0.175816	0.175816
22.96	0.17261	0.162416	0.176039	0.176039	0.176039
22.98	0.167054	0.162504	0.15823	0.15823	0.15823
23	0.162094	0.169803	0.162362	0.162362	0.162362
23.02	0.167355	0.175011	0.168519	0.168519	0.168519
23.04	0.164467	0.171791	0.170158	0.170158	0.170158
23.06	0.162731	0.170604	0.163936	0.163936	0.163936
23.08	0.162656	0.164876	0.169875	0.169875	0.169875
23.1	0.170587	0.166699	0.174795	0.174795	0.174795
23.12	0.165094	0.167853	0.183453	0.183453	0.183453
23.14	0.167378	0.172927	0.167132	0.167132	0.167132
23.16	0.156122	0.168996	0.171802	0.171802	0.171802
23.18	0.159384	0.170643	0.164245	0.164245	0.164245
23.2	0.16829	0.163809	0.165055	0.165055	0.165055
23.22	0.162759	0.160777	0.176232	0.176232	0.176232
23.24	0.173375	0.164983	0.159578	0.159578	0.159578
23.26	0.175626	0.168437	0.167099	0.167099	0.167099
23.28	0.173722	0.169793	0.170008	0.170008	0.170008
23.3	0.175122	0.178073	0.169498	0.169498	0.169498
23.32	0.181042	0.160991	0.174357	0.174357	0.174357
23.34	0.173942	0.169671	0.173732	0.173732	0.173732
23.36	0.178084	0.169831	0.170012	0.170012	0.170012
23.38	0.170817	0.166282	0.165758	0.165758	0.165758
23.4	0.175349	0.169749	0.165813	0.165813	0.165813
23.42	0.168027	0.165123	0.166057	0.166057	0.166057
23.44	0.169157	0.172327	0.166096	0.166096	0.166096
23.46	0.168666	0.162461	0.161293	0.161293	0.161293
23.48	0.170186	0.168896	0.177466	0.177466	0.177466
23.5	0.166578	0.167413	0.169006	0.169006	0.169006
23.52	0.167898	0.16765	0.16477	0.16477	0.16477
23.54	0.18089	0.163998	0.157969	0.157969	0.157969
23.56	0.17104	0.166645	0.160923	0.160923	0.160923
23.58	0.17297	0.175215	0.170614	0.170614	0.170614
23.6	0.17084	0.173063	0.167612	0.167612	0.167612
23.62	0.17618	0.15999	0.17863	0.17863	0.17863
23.64	0.175713	0.166802	0.172571	0.172571	0.172571
23.66	0.182597	0.167596	0.169853	0.169853	0.169853
23.68	0.165489	0.166972	0.16446	0.16446	0.16446
23.7	0.172786	0.165365	0.165421	0.165421	0.165421
23.72	0.161496	0.164046	0.170665	0.170665	0.170665
23.74	0.166945	0.168715	0.152897	0.152897	0.152897
23.76	0.173763	0.169783	0.167616	0.167616	0.167616
23.78	0.16895	0.174211	0.170471	0.170471	0.170471
23.8	0.170027	0.170073	0.16089	0.16089	0.16089
23.82	0.171194	0.170442	0.166727	0.166727	0.166727
23.84	0.183037	0.17473	0.169748	0.169748	0.169748
23.86	0.175004	0.174542	0.164026	0.164026	0.164026
23.88	0.158062	0.170665	0.176533	0.176533	0.176533
23.9	0.158003	0.15961	0.163523	0.163523	0.163523
23.92	0.169021	0.160335	0.176859	0.176859	0.176859
23.94	0.17065	0.158198	0.177935	0.177935	0.177935
23.96	0.171882	0.153731	0.173397	0.173397	0.173397
23.98	0.1765	0.1588	0.177044	0.177044	0.177044
24	0.169532	0.159628	0.179724	0.179724	0.179724
24.02	0.171147	0.164625	0.171821	0.171821	0.171821
24.04	0.165657	0.162277	0.176241	0.176241	0.176241
24.06	0.177027	0.159945	0.18865	0.18865	0.18865
24.08	0.165937	0.161753	0.198113	0.198113	0.198113
24.1	0.161985	0.163997	0.192742	0.192742	0.192742
24.12	0.168716	0.153457	0.185484	0.185484	0.185484
24.14	0.164669	0.16451	0.176447	0.176447	0.176447
24.16	0.16495	0.160907	0.18422	0.18422	0.18422
24.18	0.174766	0.160714	0.181851	0.181851	0.181851
24.2	0.168231	0.161737	0.179774	0.179774	0.179774
24.22	0.163262	0.164102	0.182886	0.182886	0.182886
24.24	0.169681	0.16423	0.198847	0.198847	0.198847
24.26	0.163181	0.164558	0.187382	0.187382	0.187382
24.28	0.16799	0.16747	0.183486	0.183486	0.183486
24.3	0.175618	0.151291	0.189772	0.189772	0.189772
24.32	0.16312	0.165738	0.191231	0.191231	0.191231
24.34	0.159332	0.15621	0.190937	0.190937	0.190937
24.36	0.163577	0.15342	0.177742	0.177742	0.177742
24.38	0.159776	0.152008	0.187205	0.187205	0.187205
24.4	0.176464	0.157778	0.188437	0.188437	0.188437
24.42	0.167712	0.160425	0.187924	0.187924	0.187924
24.44	0.170607	0.165082	0.183464	0.183464	0.183464
24.46	0.165159	0.160981	0.171258	0.171258	0.171258
24.48	0.165031	0.154853	0.161674	0.161674	0.161674
24.5	0.17158	0.147623	0.172418	0.172418	0.172418
24.52	0.168703	0.154935	0.179909	0.179909	0.179909
24.54	0.171931	0.153479	0.182695	0.182695	0.182695
24.56	0.182225	0.15122	0.172284	0.172284	0.172284
24.58	0.162494	0.160294	0.167587	0.167587	0.167587
24.6	0.170239	0.154968	0.171195	0.171195	0.171195
24.62	0.178483	0.162554	0.167929	0.167929	0.167929
24.64	0.172185	0.164596	0.161552	0.161552	0.161552
24.66	0.17242	0.159013	0.168327	0.168327	0.168327
24.68	0.174625	0.167857	0.177438	0.177438	0.177438
24.7	0.166194	0.166282	0.173343	0.173343	0.173343
24.72	0.169688	0.164914	0.171416	0.171416	0.171416
24.74	0.166693	0.1639	0.167037	0.167037	0.167037
24.76	0.178174	0.151853	0.165426	0.165426	0.165426
24.78	0.174912	0.161328	0.165914	0.165914	0.165914
24.8	0.166569	0.172857	0.163045	0.163045	0.163045
24.82	0.168089	0.157871	0.175113	0.175113	0.175113
24.84	0.169398	0.16526	0.164744	0.164744	0.164744
24.86	0.160893	0.168384	0.160922	0.160922	0.160922
24.88	0.160226	0.16185	0.161117	0.161117	0.161117
24.9	0.163444	0.164177	0.151255	0.151255	0.151255
24.92	0.160656	0.169102	0.153593	0.153593	0.153593
24.94	0.162181	0.163223	0.167525	0.167525	0.167525
24.96	0.1654	0.170193	0.174446	0.174446	0.174446
24.98	0.163858	0.168744	0.171797	0.171797	0.171797
25	0.152905	0.168658	0.166192	0.166192	0.166192
25.02	0.156859	0.163096	0.167572	0.167572	0.167572
25.04	0.168254	0.164828	0.160362	0.160362	0.160362
25.06	0.164603	0.163556	0.171596	0.171596	0.171596
25.08	0.156778	0.15831	0.165437	0.165437	0.165437
25.1	0.161919	0.16286	0.162445	0.162445	0.162445
25.12	0.160739	0.166117	0.173804	0.173804	0.173804
25.14	0.165585	0.159582	0.160747	0.160747	0.160747
25.16	0.160634	0.15734	0.167184	0.167184	0.167184
25.18	0.17594	0.160491	0.161784	0.161784	0.161784
25.2	0.165683	0.169351	0.158876	0.158876	0.158876
25.22	0.171045	0.162099	0.165869	0.165869	0.165869
25.24	0.174654	0.161664	0.156867	0.156867	0.156867
25.26	0.176442	0.155292	0.150784	0.150784	0.150784
25.28	0.169467	0.164924	0.16226	0.16226	0.16226
25.3	0.165511	0.164586	0.169292	0.169292	0.169292
25.32	0.165432	0.162504	0.164303	0.164303	0.164303
25.34	0.175244	0.158857	0.161142	0.161142	0.161142
25.36	0.170634	0.163336	0.164445	0.164445	0.164445
25.38	0.169996	0.157331	0.16198	0.16198	0.16198
25.4	0.169063	0.15697	0.16498	0.16498	0.16498
25.42	0.180969	0.156345	0.17498	0.17498	0.17498
25.44	0.174813	0.153618	0.162774	0.162774	0.162774
25.46	0.16842	0.161381	0.163466	0.163466	0.163466
25.48	0.169377	0.155015	0.166777	0.166777	0.166777
25.5	0.163918	0.153444	0.156666	0.156666	0.156666
25.52	0.173398	0.160232	0.159849	0.159849	0.159849
25.54	0.177762	0.157746	0.164983	0.164983	0.164983
25.56	0.177399	0.158812	0.159341	0.159341	0.159341
25.58	0.161957	0.157188	0.161228	0.161228	0.161228
25.6	0.164094	0.162079	0.160758	0.160758	0.160758
25.62	0.171941	0.161605	0.160516	0.160516	0.160516
25.64	0.168147	0.159193	0.157867	0.157867	0.157867
25.66	0.164276	0.154063	0.164127	0.164127	0.164127
25.68	0.172719	0.155062	0.166075	0.166075	0.166075
25.7	0.173403	0.162097	0.165258	0.165258	0.165258
25.72	0.173348	0.157587	0.175711	0.175711	0.175711
25.74	0.17748	0.165126	0.175219	0.175219	0.175219
25.76	0.173438	0.155521	0.174777	0.174777	0.174777
25.78	0.165172	0.155766	0.179179	0.179179	0.179179
25.8	0.168655	0.152587	0.169994	0.169994	0.169994
25.82	0.16814	0.158343	0.175285	0.175285	0.175285
25.84	0.166919	0.159591	0.164564	0.164564	0.164564
25.86	0.159376	0.159576	0.16079	0.16079	0.16079
25.88	0.166016	0.159325	0.171901	0.171901	0.171901
25.9	0.172029	0.152187	0.164052	0.164052	0.164052
25.92	0.169967	0.158987	0.176486	0.176486	0.176486
25.94	0.17742	0.162387	0.176216	0.176216	0.176216
25.96	0.169953	0.159127	0.174658	0.174658	0.174658
25.98	0.171303	0.157519	0.174005	0.174005	0.174005
26	0.168507	0.165458	0.166	0.166	0.166
26.02	0.163253	0.158312	0.15946	0.15946	0.15946
26.04	0.167308	0.15493	0.156929	0.156929	0.156929
26.06	0.1716	0.160897	0.160713	0.160713	0.160713
26.08	0.167997	0.162035	0.155484	0.155484	0.155484
26.1	0.166692	0.158999	0.157583	0.157583	0.157583
26.12	0.164199	0.160639	0.16028	0.16028	0.16028
26.14	0.165616	0.158405	0.165281	0.165281	0.165281
26.16	0.16279	0.161518	0.158973	0.158973	0.158973
26.18	0.162605	0.159469	0.159024	0.159024	0.159024
26.2	0.169713	0.15605	0.16406	0.16406	0.16406
26.22	0.16295	0.164595	0.159101	0.159101	0.159101
26.24	0.156011	0.150713	0.161207	0.161207	0.161207
26.26	0.161636	0.155391	0.171261	0.171261	0.171261
26.28	0.15388	0.156219	0.165924	0.165924	0.165924
26.3	0.156642	0.154003	0.166175	0.166175	0.166175
26.32	0.161998	0.15447	0.168808	0.168808	0.168808
26.34	0.159143	0.158355	0.161358	0.161358	0.161358
26.36	0.151509	0.15728	0.173743	0.173743	0.173743
26.38	0.159082	0.151121	0.170871	0.170871	0.170871
26.4	0.153692	0.154535	0.163268	0.163268	0.163268
26.42	0.155126	0.151419	0.164143	0.164143	0.164143
26.44	0.158816	0.159294	0.158772	0.158772	0.158772
26.46	0.157516	0.153133	0.170574	0.170574	0.170574
26.48	0.162767	0.155574	0.165054	0.165054	0.165054
26.5	0.16194	0.159398	0.16199	0.16199	0.16199
26.52	0.165693	0.166394	0.153433	0.153433	0.153433
26.54	0.165686	0.159887	0.159729	0.159729	0.159729
26.56	0.172214	0.154728	0.16277	0.16277	0.16277
26.58	0.163283	0.156389	0.165549	0.165549	0.165549
26.6	0.16964	0.161464	0.154745	0.154745	0.154745
26.62	0.163877	0.160284	0.166308	0.166308	0.166308
26.64	0.157139	0.16234	0.164035	0.164035	0.164035
26.66	0.160173	0.157265	0.161999	0.161999	0.161999
26.68	0.15152	0.160394	0.162038	0.162038	0.162038
26.7	0.15138	0.155391	0.163614	0.163614	0.163614
26.72	0.158697	0.158	0.162291	0.162291	0.162291
26.74	0.151711	0.156709	0.16452	0.16452	0.16452
26.76	0.143099	0.152696	0.167371	0.167371	0.167371
26.78	0.149179	0.151743	0.163426	0.163426	0.163426
26.8	0.149065	0.161363	0.159664	0.159664	0.159664
26.82	0.160521	0.156888	0.159307	0.159307	0.159307
26.84	0.154537	0.158106	0.161792	0.161792	0.161792
26.86	0.158534	0.157724	0.167485	0.167485	0.167485
26.88	0.152024	0.157026	0.154699	0.154699	0.154699
26.9	0.151338	0.155387	0.160041	0.160041	0.160041
26.92	0.153769	0.159945	0.160599	0.160599	0.160599
26.94	0.146165	0.164608	0.15793	0.15793	0.15793
26.96	0.154185	0.161591	0.163764	0.163764	0.163764
26.98	0.163246	0.158085	0.165597	0.165597	0.165597
27	0.158277	0.163545	0.158227	0.158227	0.158227
27.02	0.161857	0.159488	0.157666	0.157666	0.157666
27.04	0.150754	0.16714	0.157671	0.157671	0.157671
27.06	0.159601	0.159981	0.15612	0.15612	0.15612
27.08	0.160358	0.163751	0.161195	0.161195	0.161195
27.1	0.153357	0.168075	0.166144	0.166144	0.166144
27.12	0.158708	0.171868	0.160258	0.160258	0.160258
27.14	0.152214	0.17298	0.163569	0.163569	0.163569
27.16	0.155326	0.16849	0.175263	0.175263	0.175263
27.18	0.160344	0.166105	0.165913	0.165913	0.165913
27.2	0.156419	0.166726	0.167933	0.167933	0.167933
27.22	0.153095	0.158399	0.168696	0.168696	0.168696
27.24	0.146064	0.162429	0.172717	0.172717	0.172717
27.26	0.154492	0.16614	0.169023	0.169023	0.169023
27.28	0.154063	0.165496	0.164571	0.164571	0.164571
27.3	0.150024	0.155797	0.156081	0.156081	0.156081
27.32	0.16047	0.164067	0.161702	0.161702	0.161702
27.34	0.160026	0.171076	0.16996	0.16996	0.16996
27.36	0.156706	0.167408	0.163963	0.163963	0.163963
27.38	0.162121	0.165994	0.161801	0.161801	0.161801
27.4	0.157639	0.162394	0.169455	0.169455	0.169455
27.42	0.158684	0.167682	0.151593	0.151593	0.151593
27.44	0.150455	0.167743	0.158745	0.158745	0.158745
27.46	0.15937	0.168599	0.158471	0.158471	0.158471
27.48	0.166259	0.160833	0.154924	0.154924	0.154924
27.5	0.159941	0.168907	0.165883	0.165883	0.165883
27.52	0.158057	0.165775	0.161965	0.161965	0.161965
27.54	0.160921	0.166739	0.155882	0.155882	0.155882
27.56	0.156434	0.162964	0.156389	0.156389	0.156389
27.58	0.155552	0.157164	0.156561	0.156561	0.156561
27.6	0.143698	0.163613	0.177567	0.177567	0.177567
27.62	0.158434	0.167101	0.16109	0.16109	0.16109
27.64	0.151524	0.166367	0.167328	0.167328	0.167328
27.66	0.162899	0.16246	0.147434	0.147434	0.147434
27.68	0.153165	0.167176	0.148434	0.148434	0.148434
27.7	0.169303	0.170526	0.158495	0.158495	0.158495
27.72	0.16088	0.173871	0.145735	0.145735	0.145735
27.74	0.149397	0.170353	0.159816	0.159816	0.159816
27.76	0.154416	0.169286	0.153115	0.153115	0.153115
27.78	0.152424	0.160527	0.162757	0.162757	0.162757
27.8	0.150178	0.166856	0.150013	0.150013	0.150013
27.82	0.147016	0.164354	0.154419	0.154419	0.154419
27.84	0.153724	0.161596	0.158131	0.158131	0.158131
27.86	0.150865	0.162611	0.152575	0.152575	0.152575
27.88	0.158406	0.155682	0.156501	0.156501	0.156501
27.9	0.146086	0.156412	0.156007	0.156007	0.156007
27.92	0.151243	0.16075	0.156649	0.156649	0.156649
27.94	0.150279	0.161676	0.161149	0.161149	0.161149
27.96	0.144877	0.159294	0.157817	0.157817	0.157817
27.98	0.143816	0.166161	0.155307	0.155307	0.155307
28	0.143578	0.166046	0.154557	0.154557	0.154557
28.02	0.142864	0.161602	0.165937	0.165937	0.165937
28.04	0.145032	0.166031	0.154529	0.154529	0.154529
28.06	0.139988	0.150739	0.150245	0.150245	0.150245
28.08	0.153496	0.162495	0.156976	0.156976	0.156976
28.1	0.145255	0.152307	0.152858	0.152858	0.152858
28.12	0.152123	0.158923	0.149625	0.149625	0.149625
28.14	0.145893	0.1604	0.156704	0.156704	0.156704
28.16	0.150291	0.15531	0.151095	0.151095	0.151095
28.18	0.152408	0.154853	0.163038	0.163038	0.163038
28.2	0.148103	0.15563	0.153819	0.153819	0.153819
28.22	0.14726	0.15888	0.153511	0.153511	0.153511
28.24	0.148056	0.159847	0.158057	0.158057	0.158057
28.26	0.147061	0.155945	0.149643	0.149643	0.149643
28.28	0.144014	0.157309	0.152457	0.152457	0.152457
28.3	0.153096	0.16243	0.158454	0.158454	0.158454
28.32	0.145399	0.15786	0.155586	0.155586	0.155586
28.34	0.143661	0.158838	0.14941	0.14941	0.14941
28.36	0.147928	0.158906	0.15059	0.15059	0.15059
28.38	0.145966	0.162067	0.159292	0.159292	0.159292
28.4	0.144396	0.161711	0.162699	0.162699	0.162699
28.42	0.161463	0.158236	0.154411	0.154411	0.154411
28.44	0.148573	0.170709	0.16426	0.16426	0.16426
28.46	0.147409	0.164856	0.156536	0.156536	0.156536
28.48	0.15767	0.17192	0.15463	0.15463	0.15463
28.5	0.157183	0.168237	0.161107	0.161107	0.161107
28.52	0.148736	0.161444	0.168179	0.168179	0.168179
28.54	0.147844	0.160944	0.155359	0.155359	0.155359
28.56	0.160061	0.168023	0.161631	0.161631	0.161631
28.58	0.154125	0.168195	0.157704	0.157704	0.157704
28.6	0.144537	0.170083	0.161474	0.161474	0.161474
28.62	0.150357	0.177681	0.159443	0.159443	0.159443
28.64	0.159677	0.171667	0.156703	0.156703	0.156703
28.66	0.144767	0.171503	0.163521	0.163521	0.163521
28.68	0.151048	0.168924	0.159794	0.159794	0.159794
28.7	0.15702	0.163456	0.166306	0.166306	0.166306
28.72	0.154943	0.173214	0.160251	0.160251	0.160251
28.74	0.155296	0.159493	0.160549	0.160549	0.160549
28.76	0.150362	0.169818	0.161368	0.161368	0.161368
28.78	0.153046	0.168896	0.166415	0.166415	0.166415
28.8	0.142827	0.168609	0.16387	0.16387	0.16387
28.82	0.151652	0.170868	0.164392	0.164392	0.164392
28.84	0.146521	0.161511	0.17222	0.17222	0.17222
28.86	0.151947	0.16137	0.163333	0.163333	0.163333
28.88	0.147716	0.17075	0.161343	0.161343	0.161343
28.9	0.149945	0.164731	0.158475	0.158475	0.158475
28.92	0.157617	0.164073	0.160931	0.160931	0.160931
28.94	0.143677	0.165188	0.164795	0.164795	0.164795
28.96	0.14727	0.168502	0.165662	0.165662	0.165662
28.98	0.147264	0.166125	0.15893	0.15893	0.15893
29	0.14973	0.163245	0.162451	0.162451	0.162451
29.02	0.14892	0.162798	0.168316	0.168316	0.168316
29.04	0.147516	0.16076	0.165184	0.165184	0.165184
29.06	0.146878	0.159535	0.159351	0.159351	0.159351
29.08	0.159819	0.160321	0.163784	0.163784	0.163784
29.1	0.154205	0.168443	0.172447	0.172447	0.172447
29.12	0.161324	0.171019	0.166838	0.166838	0.166838
29.14	0.146075	0.166157	0.167988	0.167988	0.167988
29.16	0.153511	0.16705	0.159428	0.159428	0.159428
29.18	0.148099	0.163804	0.161662	0.161662	0.161662
29.2	0.152112	0.167495	0.159155	0.159155	0.159155
29.22	0.153377	0.16327	0.153023	0.153023	0.153023
29.24	0.146913	0.156674	0.1558	0.1558	0.1558
29.26	0.150531	0.162217	0.156682	0.156682	0.156682
29.28	0.143413	0.162536	0.156212	0.156212	0.156212
29.3	0.144199	0.160009	0.159753	0.159753	0.159753
29.32	0.139008	0.162476	0.154947	0.154947	0.154947
29.34	0.147352	0.160396	0.156218	0.156218	0.156218
29.36	0.153016	0.157652	0.152329	0.152329	0.152329
29.38	0.149034	0.166533	0.157518	0.157518	0.157518
29.4	0.14756	0.159897	0.158424	0.158424	0.158424
29.42	0.153188	0.162777	0.149904	0.149904	0.149904
29.44	0.145562	0.164768	0.163297	0.163297	0.163297
29.46	0.152012	0.163581	0.164265	0.164265	0.164265
29.48	0.14653	0.162455	0.152862	0.152862	0.152862
29.5	0.15759	0.158986	0.15919	0.15919	0.15919
29.52	0.155474	0.160863	0.157059	0.157059	0.157059
29.54	0.16516	0.163212	0.156101	0.156101	0.156101
29.56	0.165009	0.158822	0.161726	0.161726	0.161726
29.58	0.161325	0.160322	0.152289	0.152289	0.152289
29.6	0.154777	0.162511	0.15808	0.15808	0.15808
29.62	0.158732	0.160992	0.162512	0.162512	0.162512
29.64	0.151848	0.164526	0.160412	0.160412	0.160412
29.66	0.148608	0.160307	0.167681	0.167681	0.167681
29.68	0.148642	0.164992	0.160268	0.160268	0.160268
29.7	0.149522	0.168508	0.173446	0.173446	0.173446
29.72	0.14803	0.163656	0.169439	0.169439	0.169439
29.74	0.146641	0.157636	0.166294	0.166294	0.166294
29.76	0.150725	0.164181	0.159868	0.159868	0.159868
29.78	0.153433	0.159817	0.152294	0.152294	0.152294
29.8	0.139131	0.157237	0.158302	0.158302	0.158302
29.82	0.148517	0.162601	0.168872	0.168872	0.168872
29.84	0.15227	0.163477	0.157209	0.157209	0.157209
29.86	0.153372	0.160661	0.155549	0.155549	0.155549
29.88	0.149223	0.167037	0.166135	0.166135	0.166135
29.9	0.154784	0.161185	0.162786	0.162786	0.162786
29.92	0.147889	0.168244	0.158359	0.158359	0.158359
29.94	0.158231	0.172621	0.159616	0.159616	0.159616
29.96	0.148597	0.158423	0.157848	0.157848	0.157848
29.98	0.148677	0.168687	0.154061	0.154061	0.154061
30	0.156965	0.16179	0.164168	0.164168	0.164168
30.02	0.163055	0.159878	0.166156	0.166156	0.166156
30.04	0.161384	0.157652	0.163339	0.163339	0.163339
30.06	0.160285	0.161406	0.15322	0.15322	0.15322
30.08	0.156207	0.171028	0.158691	0.158691	0.158691
30.1	0.158115	0.165315	0.159395	0.159395	0.159395
30.12	0.156393	0.155244	0.162678	0.162678	0.162678
30.14	0.16344	0.171479	0.165011	0.165011	0.165011
30.16	0.154609	0.17435	0.162368	0.162368	0.162368
30.18	0.160961	0.167886	0.158725	0.158725	0.158725
30.2	0.167441	0.171829	0.155471	0.155471	0.155471
30.22	0.166115	0.179008	0.163993	0.163993	0.163993
30.24	0.157165	0.162065	0.165594	0.165594	0.165594
30.26	0.167076	0.162998	0.153536	0.153536	0.153536
30.28	0.15958	0.163906	0.156874	0.156874	0.156874
30.3	0.1604	0.169339	0.156133	0.156133	0.156133
30.32	0.164731	0.167326	0.147979	0.147979	0.147979
30.34	0.166398	0.172251	0.165042	0.165042	0.165042
30.36	0.165188	0.157767	0.159794	0.159794	0.159794
30.38	0.170449	0.168508	0.172543	0.172543	0.172543
30.4	0.166729	0.157913	0.167152	0.167152	0.167152
30.42	0.161945	0.169312	0.159836	0.159836	0.159836
30.44	0.170154	0.164883	0.158828	0.158828	0.158828
30.46	0.159214	0.161446	0.164871	0.164871	0.164871
30.48	0.155018	0.166644	0.156706	0.156706	0.156706
30.5	0.15799	0.17092	0.169253	0.169253	0.169253
30.52	0.165955	0.165068	0.160376	0.160376	0.160376
30.54	0.156883	0.169409	0.159609	0.159609	0.159609
30.56	0.159922	0.168968	0.169859	0.169859	0.169859
30.58	0.166122	0.176058	0.172885	0.172885	0.172885
30.6	0.171746	0.172325	0.164489	0.164489	0.164489
30.62	0.158449	0.169898	0.17274	0.17274	0.17274
30.64	0.157332	0.172474	0.170872	0.170872	0.170872
30.66	0.15109	0.182496	0.161273	0.161273	0.161273
30.68	0.149771	0.176118	0.166517	0.166517	0.166517
30.7	0.159161	0.17748	0.17727	0.17727	0.17727
30.72	0.167118	0.177345	0.168437	0.168437	0.168437
30.74	0.1589	0.189143	0.20067	0.20067	0.20067
30.76	0.158158	0.174173	0.179774	0.179774	0.179774
30.78	0.165244	0.166577	0.173072	0.173072	0.173072
30.8	0.173919	0.170271	0.158097	0.158097	0.158097
30.82	0.157992	0.172238	0.1721	0.1721	0.1721
30.84	0.157168	0.172553	0.166336	0.166336	0.166336
30.86	0.163305	0.167795	0.155364	0.155364	0.155364
30.88	0.154637	0.165561	0.162033	0.162033	0.162033
30.9	0.166902	0.16398	0.162172	0.162172	0.162172
30.92	0.165321	0.174696	0.161556	0.161556	0.161556
30.94	0.150953	0.153359	0.156728	0.156728	0.156728
30.96	0.165817	0.157483	0.159688	0.159688	0.159688
30.98	0.155298	0.167019	0.163661	0.163661	0.163661
31	0.163738	0.164354	0.16249	0.16249	0.16249
31.02	0.15864	0.165265	0.165229	0.165229	0.165229
31.04	0.165336	0.163503	0.161404	0.161404	0.161404
31.06	0.157783	0.166873	0.170223	0.170223	0.170223
31.08	0.165697	0.158959	0.153609	0.153609	0.153609
31.1	0.150803	0.158778	0.162449	0.162449	0.162449
31.12	0.160064	0.164602	0.173908	0.173908	0.173908
31.14	0.153436	0.169492	0.171591	0.171591	0.171591
31.16	0.14755	0.162416	0.166465	0.166465	0.166465
31.18	0.162897	0.157295	0.169838	0.169838	0.169838
31.2	0.150579	0.158002	0.168809	0.168809	0.168809
31.22	0.149945	0.162027	0.170038	0.170038	0.170038
31.24	0.158897	0.159941	0.166544	0.166544	0.166544
31.26	0.161289	0.159412	0.182981	0.182981	0.182981
31.28	0.15013	0.16177	0.18867	0.18867	0.18867
31.3	0.15704	0.16031	0.188129	0.188129	0.188129
31.32	0.154451	0.161079	0.183555	0.183555	0.183555
31.34	0.169345	0.161011	0.190732	0.190732	0.190732
31.36	0.156749	0.162591	0.180755	0.180755	0.180755
31.38	0.155813	0.161492	0.188089	0.188089	0.188089
31.4	0.150436	0.163821	0.1911	0.1911	0.1911
31.42	0.157328	0.164645	0.18915	0.18915	0.18915
31.44	0.150029	0.156683	0.204315	0.204315	0.204315
31.46	0.146182	0.164698	0.197005	0.197005	0.197005
31.48	0.155529	0.164416	0.189831	0.189831	0.189831
31.5	0.155008	0.161474	0.178171	0.178171	0.178171
31.52	0.164504	0.158019	0.181995	0.181995	0.181995
31.54	0.161409	0.157406	0.179758	0.179758	0.179758
31.56	0.156875	0.15912	0.188153	0.188153	0.188153
31.58	0.154263	0.164274	0.190838	0.190838	0.190838
31.6	0.153612	0.162976	0.19023	0.19023	0.19023
31.62	0.150082	0.16239	0.191408	0.191408	0.191408
31.64	0.1434	0.16546	0.192389	0.192389	0.192389
31.66	0.161594	0.163719	0.19097	0.19097	0.19097
31.68	0.158968	0.162617	0.186969	0.186969	0.186969
31.7	0.162165	0.16677	0.19165	0.19165	0.19165
31.72	0.143107	0.166442	0.186048	0.186048	0.186048
31.74	0.148127	0.153148	0.178341	0.178341	0.178341
31.76	0.152229	0.162789	0.189423	0.189423	0.189423
31.78	0.169563	0.161657	0.182563	0.182563	0.182563
31.8	0.162638	0.170253	0.182236	0.182236	0.182236
31.82	0.147984	0.161428	0.197216	0.197216	0.197216
31.84	0.161527	0.159591	0.195278	0.195278	0.195278
31.86	0.169985	0.154214	0.193371	0.193371	0.193371
31.88	0.155375	0.156462	0.201013	0.201013	0.201013
31.9	0.15195	0.161618	0.192251	0.192251	0.192251
31.92	0.159299	0.161252	0.189126	0.189126	0.189126
31.94	0.158873	0.154553	0.187791	0.187791	0.187791
31.96	0.163095	0.161496	0.176873	0.176873	0.176873
31.98	0.154085	0.160727	0.185005	0.185005	0.185005
32	0.166618	0.168645	0.182694	0.182694	0.182694
32.02	0.165386	0.16091	0.1773	0.1773	0.1773
32.04	0.171902	0.164344	0.175053	0.175053	0.175053
32.06	0.164379	0.165432	0.18234	0.18234	0.18234
32.08	0.161924	0.161704	0.178923	0.178923	0.178923
32.1	0.167742	0.162609	0.188446	0.188446	0.188446
32.12	0.163807	0.161136	0.193293	0.193293	0.193293
32.14	0.167181	0.164405	0.183533	0.183533	0.183533
32.16	0.167207	0.16181	0.180763	0.180763	0.180763
32.18	0.171865	0.165157	0.187391	0.187391	0.187391
32.2	0.171226	0.164961	0.189428	0.189428	0.189428
32.22	0.174239	0.162088	0.177434	0.177434	0.177434
32.24	0.170986	0.16951	0.192294	0.192294	0.192294
32.26	0.170273	0.160736	0.191141	0.191141	0.191141
32.28	0.170058	0.154767	0.183005	0.183005	0.183005
32.3	0.162998	0.158878	0.184156	0.184156	0.184156
32.32	0.168729	0.157549	0.195899	0.195899	0.195899
32.34	0.172509	0.1544	0.204975	0.204975	0.204975
32.36	0.166932	0.156339	0.193423	0.193423	0.193423
32.38	0.175351	0.164075	0.193501	0.193501	0.193501
32.4	0.175707	0.159891	0.186705	0.186705	0.186705
32.42	0.169944	0.160126	0.202165	0.202165	0.202165
32.44	0.17284	0.161032	0.197638	0.197638	0.197638
32.46	0.16609	0.161047	0.197576	0.197576	0.197576
32.48	0.174174	0.153998	0.192582	0.192582	0.192582
32.5	0.175171	0.155744	0.18686	0.18686	0.18686
32.52	0.176854	0.161919	0.181859	0.181859	0.181859
32.54	0.175381	0.158655	0.180822	0.180822	0.180822
32.56	0.167693	0.158776	0.190071	0.190071	0.190071
32.58	0.181225	0.159592	0.179071	0.179071	0.179071
32.6	0.177062	0.157266	0.179926	0.179926	0.179926
32.62	0.176677	0.152948	0.188931	0.188931	0.188931
32.64	0.172954	0.156797	0.193076	0.193076	0.193076
32.66	0.172273	0.157311	0.179342	0.179342	0.179342
32.68	0.16425	0.165684	0.18367	0.18367	0.18367
32.7	0.166461	0.159522	0.181066	0.181066	0.181066
32.72	0.173123	0.158265	0.174897	0.174897	0.174897
32.74	0.174885	0.162754	0.185195	0.185195	0.185195
32.76	0.168606	0.158288	0.186359	0.186359	0.186359
32.78	0.175447	0.157331	0.182174	0.182174	0.182174
32.8	0.18015	0.156999	0.173881	0.173881	0.173881
32.82	0.176192	0.158084	0.186648	0.186648	0.186648
32.84	0.169748	0.161354	0.19359	0.19359	0.19359
32.86	0.166427	0.158626	0.200375	0.200375	0.200375
32.88	0.17785	0.162429	0.192441	0.192441	0.192441
32.9	0.17259	0.161631	0.195238	0.195238	0.195238
32.92	0.185954	0.160469	0.194351	0.194351	0.194351
32.94	0.167674	0.157383	0.183541	0.183541	0.183541
32.96	0.173776	0.16271	0.17848	0.17848	0.17848
32.98	0.168286	0.163793	0.186694	0.186694	0.186694
33	0.174035	0.159579	0.199205	0.199205	0.199205
33.02	0.170955	0.159728	0.191405	0.191405	0.191405
33.04	0.159062	0.162259	0.191446	0.191446	0.191446
33.06	0.159013	0.163763	0.178078	0.178078	0.178078
33.08	0.172952	0.163781	0.184049	0.184049	0.184049
33.1	0.175372	0.159796	0.179053	0.179053	0.179053
33.12	0.165113	0.162453	0.177147	0.177147	0.177147
33.14	0.165281	0.154006	0.183718	0.183718	0.183718
33.16	0.171662	0.159647	0.19185	0.19185	0.19185
33.18	0.173605	0.163518	0.185257	0.185257	0.185257
33.2	0.16405	0.157024	0.185576	0.185576	0.185576
33.22	0.162297	0.160974	0.183377	0.183377	0.183377
33.24	0.164995	0.154347	0.180051	0.180051	0.180051
33.26	0.178425	0.155009	0.189456	0.189456	0.189456
33.28	0.165497	0.172487	0.182923	0.182923	0.182923
33.3	0.160574	0.167619	0.186667	0.186667	0.186667
33.32	0.155006	0.16497	0.186973	0.186973	0.186973
33.34	0.150105	0.177431	0.194591	0.194591	0.194591
33.36	0.161297	0.16833	0.189641	0.189641	0.189641
33.38	0.159601	0.173625	0.194644	0.194644	0.194644
33.4	0.164939	0.169994	0.182654	0.182654	0.182654
33.42	0.162753	0.174923	0.17501	0.17501	0.17501
33.44	0.154083	0.162395	0.186493	0.186493	0.186493
33.46	0.168162	0.16173	0.183128	0.183128	0.183128
33.48	0.158798	0.163056	0.176499	0.176499	0.176499
33.5	0.151831	0.164041	0.186182	0.186182	0.186182
33.52	0.160033	0.168448	0.185216	0.185216	0.185216
33.54	0.160284	0.161739	0.17699	0.17699	0.17699
33.56	0.159252	0.163724	0.188314	0.188314	0.188314
33.58	0.159353	0.160214	0.177146	0.177146	0.177146
33.6	0.164144	0.161954	0.189429	0.189429	0.189429
33.62	0.171249	0.161097	0.18344	0.18344	0.18344
33.64	0.167917	0.161489	0.179045	0.179045	0.179045
33.66	0.16925	0.163457	0.17773	0.17773	0.17773
33.68	0.172353	0.16564	0.172827	0.172827	0.172827
33.7	0.16398	0.169247	0.179294	0.179294	0.179294
33.72	0.168022	0.163311	0.180086	0.180086	0.180086
33.74	0.165566	0.164184	0.180408	0.180408	0.180408
33.76	0.170143	0.160636	0.173824	0.173824	0.173824
33.78	0.175394	0.164412	0.182325	0.182325	0.182325
33.8	0.175571	0.161216	0.177821	0.177821	0.177821
33.82	0.174386	0.156406	0.192034	0.192034	0.192034
33.84	0.167706	0.15889	0.192603	0.192603	0.192603
33.86	0.169813	0.163954	0.193277	0.193277	0.193277
33.88	0.174351	0.157875	0.180848	0.180848	0.180848
33.9	0.170256	0.16277	0.185247	0.185247	0.185247
33.92	0.170426	0.162923	0.183461	0.183461	0.183461
33.94	0.164671	0.170919	0.184459	0.184459	0.184459
33.96	0.169848	0.167252	0.181129	0.181129	0.181129
33.98	0.171086	0.16267	0.171508	0.171508	0.171508
34	0.164464	0.165056	0.177043	0.177043	0.177043
34.02	0.155318	0.16513	0.203241	0.203241	0.203241
34.04	0.160446	0.161176	0.177738	0.177738	0.177738
34.06	0.160444	0.163405	0.179575	0.179575	0.179575
34.08	0.163065	0.158377	0.186096	0.186096	0.186096
34.1	0.161935	0.161133	0.182079	0.182079	0.182079
34.12	0.153479	0.15761	0.178456	0.178456	0.178456
34.14	0.156654	0.168206	0.184502	0.184502	0.184502
34.16	0.16266	0.163895	0.196021	0.196021	0.196021
34.18	0.165986	0.160482	0.181453	0.181453	0.181453
34.2	0.162501	0.162263	0.176773	0.176773	0.176773
34.22	0.167888	0.155115	0.1779	0.1779	0.1779
34.24	0.172031	0.158375	0.166298	0.166298	0.166298
34.26	0.170288	0.16437	0.182042	0.182042	0.182042
34.28	0.170753	0.169363	0.190074	0.190074	0.190074
34.3	0.173731	0.163536	0.186679	0.186679	0.186679
34.32	0.159075	0.163865	0.195362	0.195362	0.195362
34.34	0.170095	0.164932	0.175663	0.175663	0.175663
34.36	0.165516	0.167265	0.176474	0.176474	0.176474
34.38	0.17324	0.160281	0.179185	0.179185	0.179185
34.4	0.165822	0.162596	0.180347	0.180347	0.180347
34.42	0.163942	0.171179	0.182995	0.182995	0.182995
34.44	0.156153	0.168558	0.192939	0.192939	0.192939
34.46	0.170161	0.158181	0.196413	0.196413	0.196413
34.48	0.1691	0.159404	0.18722	0.18722	0.18722
34.5	0.16929	0.160145	0.185697	0.185697	0.185697
34.52	0.171529	0.155601	0.198458	0.198458	0.198458
34.54	0.171986	0.1595	0.202304	0.202304	0.202304
34.56	0.173251	0.1612	0.189296	0.189296	0.189296
34.58	0.170401	0.162567	0.196973	0.196973	0.196973
34.6	0.169923	0.162924	0.197589	0.197589	0.197589
34.62	0.1789	0.160088	0.198087	0.198087	0.198087
34.64	0.179618	0.159024	0.188515	0.188515	0.188515
34.66	0.177445	0.161457	0.197956	0.197956	0.197956
34.68	0.167476	0.158673	0.179516	0.179516	0.179516
34.7	0.171171	0.156838	0.194567	0.194567	0.194567
34.72	0.167669	0.160239	0.194933	0.194933	0.194933
34.74	0.163026	0.160232	0.184183	0.184183	0.184183
34.76	0.167453	0.157957	0.194027	0.194027	0.194027
34.78	0.171066	0.160437	0.187855	0.187855	0.187855
34.8	0.166699	0.151209	0.193126	0.193126	0.193126
34.82	0.166436	0.16838	0.196228	0.196228	0.196228
34.84	0.172063	0.159441	0.207718	0.207718	0.207718
34.86	0.176879	0.165984	0.18389	0.18389	0.18389
34.88	0.17224	0.163328	0.18639	0.18639	0.18639
34.9	0.175376	0.160995	0.188653	0.188653	0.188653
34.92	0.167961	0.155289	0.191943	0.191943	0.191943
34.94	0.173377	0.164967	0.198386	0.198386	0.198386
34.96	0.166453	0.163252	0.181773	0.181773	0.181773
34.98	0.177136	0.163369	0.19232	0.19232	0.19232
35	0.167423	0.158344	0.185841	0.185841	0.185841
35.02	0.178719	0.160095	0.185744	0.185744	0.185744
35.04	0.182471	0.161901	0.192261	0.192261	0.192261
35.06	0.170223	0.164509	0.192561	0.192561	0.192561
35.08	0.175961	0.164435	0.182632	0.182632	0.182632
35.1	0.171102	0.168334	0.180843	0.180843	0.180843
35.12	0.156414	0.155195	0.175974	0.175974	0.175974
35.14	0.173613	0.15814	0.176876	0.176876	0.176876
35.16	0.18654	0.155865	0.189299	0.189299	0.189299
35.18	0.168013	0.166526	0.188293	0.188293	0.188293
35.2	0.173014	0.157848	0.188053	0.188053	0.188053
35.22	0.175359	0.16238	0.205343	0.205343	0.205343
35.24	0.170241	0.165178	0.192684	0.192684	0.192684
35.26	0.176225	0.159508	0.201336	0.201336	0.201336
35.28	0.173692	0.160923	0.182305	0.182305	0.182305
35.3	0.17471	0.159001	0.191458	0.191458	0.191458
35.32	0.17099	0.159477	0.189232	0.189232	0.189232
35.34	0.180827	0.156162	0.189502	0.189502	0.189502
35.36	0.167397	0.162156	0.180239	0.180239	0.180239
35.38	0.178474	0.156222	0.19084	0.19084	0.19084
35.4	0.172082	0.165191	0.183274	0.183274	0.183274
35.42	0.164292	0.162102	0.18771	0.18771	0.18771
35.44	0.18021	0.15559	0.188197	0.188197	0.188197
35.46	0.168436	0.160168	0.182478	0.182478	0.182478
35.48	0.169065	0.162604	0.17901	0.17901	0.17901
35.5	0.176362	0.166516	0.191827	0.191827	0.191827
35.52	0.17163	0.161151	0.180455	0.180455	0.180455
35.54	0.173354	0.157182	0.193057	0.193057	0.193057
35.56	0.17225	0.153212	0.17809	0.17809	0.17809
35.58	0.173425	0.156904	0.179855	0.179855	0.179855
35.6	0.178496	0.154951	0.179877	0.179877	0.179877
35.62	0.176894	0.156875	0.189917	0.189917	0.189917
35.64	0.182635	0.160687	0.199791	0.199791	0.199791
35.66	0.171181	0.164182	0.183503	0.183503	0.183503
35.68	0.17935	0.160186	0.18766	0.18766	0.18766
35.7	0.184922	0.160102	0.178988	0.178988	0.178988
35.72	0.178201	0.156299	0.186611	0.186611	0.186611
35.74	0.186857	0.161084	0.182446	0.182446	0.182446
35.76	0.184291	0.159716	0.186208	0.186208	0.186208
35.78	0.1761	0.15663	0.174932	0.174932	0.174932
35.8	0.181966	0.16087	0.178298	0.178298	0.178298
35.82	0.17827	0.158029	0.189784	0.189784	0.189784
35.84	0.182496	0.164411	0.187875	0.187875	0.187875
35.86	0.181368	0.165307	0.187153	0.187153	0.187153
35.88	0.189227	0.160221	0.181037	0.181037	0.181037
35.9	0.189643	0.155218	0.180886	0.180886	0.180886
35.92	0.18215	0.155662	0.181436	0.181436	0.181436
35.94	0.187369	0.167	0.175961	0.175961	0.175961
35.96	0.178129	0.166646	0.189083	0.189083	0.189083
35.98	0.176796	0.166545	0.176395	0.176395	0.176395
36	0.181025	0.163784	0.167934	0.167934	0.167934
36.02	0.186623	0.166396	0.173326	0.173326	0.173326
36.04	0.187975	0.162011	0.181388	0.181388	0.181388
36.06	0.180886	0.160934	0.171199	0.171199	0.171199
36.08	0.179174	0.1641	0.170634	0.170634	0.170634
36.1	0.180424	0.158434	0.173475	0.173475	0.173475
36.12	0.177918	0.166578	0.176188	0.176188	0.176188
36.14	0.176948	0.156628	0.179964	0.179964	0.179964
36.16	0.176449	0.156217	0.179102	0.179102	0.179102
36.18	0.168187	0.158939	0.188293	0.188293	0.188293
36.2	0.189473	0.165267	0.184438	0.184438	0.184438
36.22	0.174216	0.165482	0.189399	0.189399	0.189399
36.24	0.176968	0.163725	0.191468	0.191468	0.191468
36.26	0.174706	0.16764	0.188948	0.188948	0.188948
36.28	0.187147	0.161764	0.18788	0.18788	0.18788
36.3	0.182685	0.156404	0.18927	0.18927	0.18927
36.32	0.174198	0.166179	0.184462	0.184462	0.184462
36.34	0.174161	0.163223	0.181264	0.181264	0.181264
36.36	0.177596	0.166878	0.179911	0.179911	0.179911
36.38	0.176518	0.165189	0.182966	0.182966	0.182966
36.4	0.172383	0.167047	0.179005	0.179005	0.179005
36.42	0.177204	0.163917	0.176574	0.176574	0.176574
36.44	0.177449	0.170364	0.181154	0.181154	0.181154
36.46	0.173829	0.161009	0.183275	0.183275	0.183275
36.48	0.182312	0.166166	0.186736	0.186736	0.186736
36.5	0.182229	0.162776	0.179831	0.179831	0.179831
36.52	0.184767	0.167623	0.181699	0.181699	0.181699
36.54	0.179252	0.15576	0.185402	0.185402	0.185402
36.56	0.185234	0.160436	0.181903	0.181903	0.181903
36.58	0.18654	0.164176	0.178163	0.178163	0.178163
36.6	0.179854	0.161603	0.181614	0.181614	0.181614
36.62	0.190227	0.155816	0.181927	0.181927	0.181927
36.64	0.185706	0.161725	0.186186	0.186186	0.186186
36.66	0.173824	0.15667	0.16952	0.16952	0.16952
36.68	0.187834	0.155208	0.181322	0.181322	0.181322
36.7	0.189892	0.16172	0.179547	0.179547	0.179547
36.72	0.186099	0.169638	0.191024	0.191024	0.191024
36.74	0.186187	0.166044	0.182257	0.182257	0.182257
36.76	0.186712	0.16203	0.180735	0.180735	0.180735
36.78	0.178201	0.166247	0.188646	0.188646	0.188646
36.8	0.182027	0.165821	0.181432	0.181432	0.181432
36.82	0.182703	0.163154	0.178497	0.178497	0.178497
36.84	0.184348	0.156562	0.185406	0.185406	0.185406
36.86	0.183861	0.157905	0.181505	0.181505	0.181505
36.88	0.178254	0.156029	0.176642	0.176642	0.176642
36.9	0.186206	0.160728	0.169204	0.169204	0.169204
36.92	0.183192	0.171371	0.178014	0.178014	0.178014
36.94	0.184257	0.156509	0.180285	0.180285	0.180285
36.96	0.183255	0.154152	0.178665	0.178665	0.178665
36.98	0.177394	0.159222	0.175417	0.175417	0.175417
37	0.18957	0.164915	0.184108	0.184108	0.184108
37.02	0.188049	0.154311	0.180197	0.180197	0.180197
37.04	0.187694	0.163501	0.183922	0.183922	0.183922
37.06	0.190553	0.174798	0.18252	0.18252	0.18252
37.08	0.189318	0.175831	0.18268	0.18268	0.18268
37.1	0.183369	0.175583	0.182954	0.182954	0.182954
37.12	0.181716	0.171736	0.191955	0.191955	0.191955
37.14	0.184062	0.16475	0.190178	0.190178	0.190178
37.16	0.189071	0.163714	0.189453	0.189453	0.189453
37.18	0.184174	0.164329	0.188973	0.188973	0.188973
37.2	0.195464	0.160159	0.184255	0.184255	0.184255
37.22	0.189046	0.168488	0.191209	0.191209	0.191209
37.24	0.190695	0.164143	0.19096	0.19096	0.19096
37.26	0.186997	0.163385	0.190156	0.190156	0.190156
37.28	0.187447	0.161863	0.182972	0.182972	0.182972
37.3	0.186204	0.164215	0.176913	0.176913	0.176913
37.32	0.188772	0.155866	0.181615	0.181615	0.181615
37.34	0.193099	0.157851	0.182291	0.182291	0.182291
37.36	0.187788	0.169643	0.180737	0.180737	0.180737
37.38	0.192151	0.168911	0.181205	0.181205	0.181205
37.4	0.193239	0.168672	0.179585	0.179585	0.179585
37.42	0.183154	0.171609	0.18905	0.18905	0.18905
37.44	0.180941	0.166842	0.187837	0.187837	0.187837
37.46	0.186551	0.151057	0.18495	0.18495	0.18495
37.48	0.183342	0.161117	0.193809	0.193809	0.193809
37.5	0.187143	0.161743	0.18439	0.18439	0.18439
37.52	0.187503	0.167752	0.182837	0.182837	0.182837
37.54	0.192487	0.162898	0.178416	0.178416	0.178416
37.56	0.196345	0.164943	0.187572	0.187572	0.187572
37.58	0.199646	0.164042	0.1898	0.1898	0.1898
37.6	0.183692	0.168835	0.196184	0.196184	0.196184
37.62	0.199575	0.163797	0.187901	0.187901	0.187901
37.64	0.192416	0.165577	0.198798	0.198798	0.198798
37.66	0.192711	0.164506	0.202419	0.202419	0.202419
37.68	0.191317	0.161032	0.19621	0.19621	0.19621
37.7	0.190449	0.158554	0.19517	0.19517	0.19517
37.72	0.191553	0.171645	0.188191	0.188191	0.188191
37.74	0.189735	0.157003	0.19587	0.19587	0.19587
37.76	0.18007	0.164897	0.192739	0.192739	0.192739
37.78	0.191157	0.158658	0.19039	0.19039	0.19039
37.8	0.189095	0.168834	0.193221	0.193221	0.193221
37.82	0.196511	0.163914	0.188445	0.188445	0.188445
37.84	0.191778	0.165211	0.191628	0.191628	0.191628
37.86	0.20161	0.165191	0.196692	0.196692	0.196692
37.88	0.187781	0.174906	0.197318	0.197318	0.197318
37.9	0.206233	0.166331	0.189011	0.189011	0.189011
37.92	0.200192	0.167615	0.19197	0.19197	0.19197
37.94	0.19308	0.170981	0.194631	0.194631	0.194631
37.96	0.201112	0.158397	0.201628	0.201628	0.201628
37.98	0.192783	0.157673	0.19716	0.19716	0.19716
38	0.193525	0.162969	0.197744	0.197744	0.197744
38.02	0.200787	0.16502	0.20207	0.20207	0.20207
38.04	0.188322	0.163424	0.204976	0.204976	0.204976
38.06	0.184848	0.161614	0.191743	0.191743	0.191743
38.08	0.189403	0.170667	0.20255	0.20255	0.20255
38.1	0.195658	0.163456	0.203503	0.203503	0.203503
38.12	0.191038	0.16784	0.20265	0.20265	0.20265
38.14	0.185885	0.174364	0.205093	0.205093	0.205093
38.16	0.188574	0.167035	0.207527	0.207527	0.207527
38.18	0.197	0.157664	0.206698	0.206698	0.206698
38.2	0.18718	0.163471	0.206815	0.206815	0.206815
38.22	0.201668	0.165492	0.198512	0.198512	0.198512
38.24	0.195205	0.165095	0.204439	0.204439	0.204439
38.26	0.191312	0.171664	0.206226	0.206226	0.206226
38.28	0.188734	0.163577	0.219421	0.219421	0.219421
38.3	0.189667	0.16252	0.219557	0.219557	0.219557
38.32	0.202537	0.164062	0.217903	0.217903	0.217903
38.34	0.201747	0.170191	0.215988	0.215988	0.215988
38.36	0.190565	0.166869	0.215868	0.215868	0.215868
38.38	0.19912	0.169971	0.211533	0.211533	0.211533
38.4	0.203559	0.166252	0.216036	0.216036	0.216036
38.42	0.199562	0.168835	0.206095	0.206095	0.206095
38.44	0.201785	0.179544	0.208605	0.208605	0.208605
38.46	0.193011	0.172178	0.213462	0.213462	0.213462
38.48	0.194972	0.167735	0.212028	0.212028	0.212028
38.5	0.179343	0.177527	0.214852	0.214852	0.214852
38.52	0.196972	0.168708	0.210218	0.210218	0.210218
38.54	0.206779	0.163633	0.204242	0.204242	0.204242
38.56	0.202317	0.172526	0.206972	0.206972	0.206972
38.58	0.194072	0.171875	0.205231	0.205231	0.205231
38.6	0.19335	0.172668	0.217482	0.217482	0.217482
38.62	0.202979	0.169961	0.212662	0.212662	0.212662
38.64	0.19702	0.176967	0.209126	0.209126	0.209126
38.66	0.204564	0.169308	0.212062	0.212062	0.212062
38.68	0.191729	0.17945	0.202467	0.202467	0.202467
38.7	0.190817	0.169592	0.201912	0.201912	0.201912
38.72	0.197887	0.163101	0.202649	0.202649	0.202649
38.74	0.202508	0.157716	0.202813	0.202813	0.202813
38.76	0.193814	0.156976	0.209756	0.209756	0.209756
38.78	0.197739	0.164167	0.210303	0.210303	0.210303
38.8	0.197077	0.17134	0.210602	0.210602	0.210602
38.82	0.19258	0.162349	0.210471	0.210471	0.210471
38.84	0.189904	0.168663	0.205558	0.205558	0.205558
38.86	0.189122	0.167937	0.217767	0.217767	0.217767
38.88	0.196649	0.166125	0.213721	0.213721	0.213721
38.9	0.189193	0.171798	0.205252	0.205252	0.205252
38.92	0.191725	0.177423	0.218184	0.218184	0.218184
38.94	0.19657	0.166997	0.208875	0.208875	0.208875
38.96	0.196569	0.160887	0.210948	0.210948	0.210948
38.98	0.199855	0.170805	0.211944	0.211944	0.211944
39	0.194237	0.164102	0.20802	0.20802	0.20802
39.02	0.193053	0.168199	0.213785	0.213785	0.213785
39.04	0.188542	0.173185	0.201908	0.201908	0.201908
39.06	0.188968	0.17974	0.204111	0.204111	0.204111
39.08	0.184168	0.179675	0.210129	0.210129	0.210129
39.1	0.190995	0.175479	0.215212	0.215212	0.215212
39.12	0.18448	0.178075	0.205902	0.205902	0.205902
39.14	0.191158	0.179589	0.206202	0.206202	0.206202
39.16	0.190572	0.166666	0.210233	0.210233	0.210233
39.18	0.193793	0.167954	0.204373	0.204373	0.204373
39.2	0.190188	0.163908	0.211222	0.211222	0.211222
39.22	0.17988	0.160217	0.210376	0.210376	0.210376
39.24	0.187717	0.161924	0.208938	0.208938	0.208938
39.26	0.181503	0.161278	0.208442	0.208442	0.208442
39.28	0.187246	0.162624	0.207601	0.207601	0.207601
39.3	0.195506	0.16553	0.195457	0.195457	0.195457
39.32	0.196907	0.172078	0.210147	0.210147	0.210147
39.34	0.195735	0.155477	0.212076	0.212076	0.212076
39.36	0.190855	0.170767	0.21189	0.21189	0.21189
39.38	0.187427	0.175638	0.203665	0.203665	0.203665
39.4	0.194229	0.171721	0.207395	0.207395	0.207395
39.42	0.192724	0.167088	0.206268	0.206268	0.206268
39.44	0.201419	0.176646	0.204154	0.204154	0.204154
39.46	0.188719	0.173275	0.212775	0.212775	0.212775
39.48	0.186055	0.167954	0.205922	0.205922	0.205922
39.5	0.188556	0.175028	0.191615	0.191615	0.191615
39.52	0.183506	0.177954	0.19723	0.19723	0.19723
39.54	0.190008	0.17362	0.195483	0.195483	0.195483
39.56	0.187627	0.167148	0.190218	0.190218	0.190218
39.58	0.196454	0.174479	0.198944	0.198944	0.198944
39.6	0.191573	0.175448	0.20046	0.20046	0.20046
39.62	0.186993	0.170482	0.209251	0.209251	0.209251
39.64	0.187311	0.165119	0.204497	0.204497	0.204497
39.66	0.182014	0.175596	0.205697	0.205697	0.205697
39.68	0.193775	0.17025	0.193576	0.193576	0.193576
39.7	0.193734	0.1706	0.210218	0.210218	0.210218
39.72	0.192594	0.159427	0.202366	0.202366	0.202366
39.74	0.19454	0.164242	0.209041	0.209041	0.209041
39.76	0.191834	0.161625	0.206382	0.206382	0.206382
39.78	0.194206	0.168536	0.197608	0.197608	0.197608
39.8	0.190747	0.169269	0.205552	0.205552	0.205552
39.82	0.199188	0.172951	0.210774	0.210774	0.210774
39.84	0.194434	0.169592	0.203747	0.203747	0.203747
39.86	0.191719	0.163505	0.194912	0.194912	0.194912
39.88	0.198351	0.162213	0.199031	0.199031	0.199031
39.9	0.189679	0.160595	0.194355	0.194355	0.194355
39.92	0.185335	0.160808	0.197274	0.197274	0.197274
[truncated: 13,004 more rows]
