# Supplementary material for: In vitro and molecular modeling insights into α-amylase inhibition by tamarind seed-derived trypsin inhibitor: Implications for hyperglycemic control
Source: PLoS One. 2025 Sep 29;20(9):e0333289. doi: 10.1371/journal.pone.0333289 (PMC12478930; doi:10.1371/journal.pone.0333289)
Supplement: S1 File — (ZIP) [file pone.0333289.s001.zip › RMSD_peptides.xlsx]

## Sheet: rmsd_alpha_DTVH
RMSD data of peptides under study complexed with the alpha-amylase enzyme over 300 ns of MD
Time (ns)	RMSD (nm)
	DTVHDTDGQVPL	ILPAQQGK	TVSQTPIDIPIGLPVR	TIAPACAPKPAR	DEQSSEK
0	0.0004373	0.0004664	0.0005067	0.0004853	0.0004753
0.02	0.0843336	0.0820183	0.119559	0.104729	0.0842756
0.04	0.153597	0.124292	0.108507	0.145887	0.087235
0.06	0.154879	0.133544	0.119464	0.130724	0.0649433
0.08	0.118616	0.131788	0.112912	0.135449	0.0744722
0.1	0.143482	0.113777	0.115807	0.0955868	0.0577923
0.12	0.155323	0.141724	0.114809	0.133737	0.0899868
0.14	0.127961	0.113414	0.111073	0.165703	0.0965339
0.16	0.118119	0.151092	0.11331	0.164483	0.0800984
0.18	0.151482	0.121508	0.104632	0.148659	0.106573
0.2	0.139503	0.116097	0.12052	0.175016	0.101892
0.22	0.164048	0.101817	0.119281	0.145359	0.0998387
0.24	0.173152	0.0993938	0.156551	0.180105	0.0957456
0.26	0.155577	0.0955773	0.170733	0.170298	0.115201
0.28	0.171104	0.0987187	0.139677	0.148273	0.148791
0.3	0.185955	0.109032	0.175326	0.159211	0.172771
0.32	0.174044	0.0990424	0.167536	0.189451	0.14345
0.34	0.213084	0.107013	0.174767	0.180866	0.155321
0.36	0.212383	0.107869	0.172482	0.198357	0.161283
0.38	0.204676	0.101398	0.162299	0.194469	0.164729
0.4	0.182435	0.0921118	0.189969	0.201375	0.162295
0.42	0.217933	0.0985475	0.174091	0.183875	0.165263
0.44	0.240068	0.117187	0.193492	0.203113	0.165091
0.46	0.265078	0.106261	0.225364	0.211636	0.18229
0.48	0.213156	0.100163	0.249555	0.19189	0.160839
0.5	0.265727	0.0899265	0.230411	0.168293	0.151673
0.52	0.239452	0.102884	0.232101	0.206363	0.173931
0.54	0.272713	0.0913099	0.232877	0.199471	0.181765
0.56	0.27694	0.0966293	0.217707	0.173613	0.165747
0.58	0.27997	0.099658	0.205727	0.177086	0.183056
0.6	0.250086	0.115896	0.232043	0.156638	0.207245
0.62	0.258015	0.108323	0.231835	0.151128	0.177774
0.64	0.262788	0.104211	0.230131	0.188193	0.185431
0.66	0.233535	0.115026	0.240381	0.190535	0.18539
0.68	0.245652	0.115375	0.258911	0.204062	0.171172
0.7	0.259231	0.119844	0.291295	0.197041	0.180924
0.72	0.279649	0.1065	0.272038	0.172953	0.164986
0.74	0.269889	0.122147	0.293497	0.205762	0.164438
0.76	0.27395	0.111036	0.33038	0.201464	0.153676
0.78	0.220186	0.114624	0.31486	0.202678	0.17993
0.8	0.229061	0.114003	0.321452	0.221981	0.157843
0.82	0.243822	0.119116	0.302526	0.207286	0.170683
0.84	0.245208	0.10938	0.344576	0.201212	0.169522
0.86	0.163323	0.11987	0.323501	0.211249	0.176973
0.88	0.163285	0.102123	0.34941	0.19584	0.166828
0.9	0.205371	0.130635	0.350307	0.19809	0.158053
0.92	0.192399	0.123285	0.311147	0.199069	0.167776
0.94	0.221043	0.111451	0.323656	0.225903	0.168788
0.96	0.212106	0.136597	0.329423	0.205672	0.175844
0.98	0.232702	0.124657	0.362586	0.286979	0.187694
1	0.193811	0.130147	0.358246	0.260519	0.198683
1.02	0.208826	0.116179	0.342114	0.257056	0.189879
1.04	0.201969	0.109535	0.342599	0.259573	0.190713
1.06	0.203479	0.109036	0.330533	0.240691	0.194701
1.08	0.199447	0.107452	0.316774	0.237672	0.182057
1.1	0.216796	0.101731	0.312895	0.215183	0.194035
1.12	0.179844	0.10513	0.309145	0.232606	0.193029
1.14	0.201291	0.127616	0.312809	0.191981	0.19474
1.16	0.188524	0.123533	0.33129	0.172131	0.191441
1.18	0.164988	0.120153	0.312706	0.142964	0.208202
1.2	0.185609	0.101658	0.348713	0.179506	0.176443
1.22	0.197217	0.111007	0.312994	0.16375	0.180599
1.24	0.235704	0.131736	0.316668	0.202227	0.183651
1.26	0.232786	0.118618	0.338434	0.180296	0.218832
1.28	0.212404	0.117812	0.38778	0.16652	0.215634
1.3	0.220735	0.128561	0.399219	0.169498	0.196632
1.32	0.212518	0.141744	0.347881	0.172899	0.211588
1.34	0.199721	0.130541	0.373582	0.150042	0.199346
1.36	0.2083	0.115688	0.350721	0.173522	0.176218
1.38	0.215199	0.123318	0.365787	0.203344	0.195399
1.4	0.19896	0.12885	0.367256	0.192665	0.241321
1.42	0.18427	0.119226	0.366676	0.187585	0.207484
1.44	0.186489	0.11368	0.358936	0.187317	0.201025
1.46	0.18833	0.140432	0.36567	0.174461	0.196611
1.48	0.199166	0.137495	0.373876	0.163899	0.1921
1.5	0.187827	0.125335	0.347579	0.153675	0.230134
1.52	0.198957	0.119203	0.357825	0.178625	0.206516
1.54	0.206155	0.137497	0.353457	0.176297	0.202937
1.56	0.186268	0.122645	0.374046	0.173975	0.204789
1.58	0.210207	0.134467	0.347326	0.178955	0.202023
1.6	0.215174	0.123747	0.388596	0.168343	0.208893
1.62	0.207125	0.132856	0.375354	0.202654	0.182917
1.64	0.238883	0.116394	0.375349	0.242822	0.197314
1.66	0.213516	0.133016	0.359373	0.22538	0.180355
1.68	0.217391	0.11612	0.358384	0.216203	0.171201
1.7	0.223554	0.122677	0.332329	0.196318	0.178317
1.72	0.221171	0.115565	0.378184	0.203445	0.180932
1.74	0.248978	0.126897	0.331704	0.175179	0.179828
1.76	0.233857	0.117614	0.373696	0.192047	0.177994
1.78	0.266041	0.140324	0.341508	0.214169	0.186775
1.8	0.265576	0.126547	0.34755	0.233377	0.175443
1.82	0.226711	0.12887	0.331147	0.195126	0.16973
1.84	0.235546	0.141267	0.357864	0.190499	0.170299
1.86	0.229801	0.136966	0.353903	0.192729	0.189079
1.88	0.238034	0.134663	0.354656	0.152908	0.174674
1.9	0.207591	0.136619	0.354418	0.185793	0.18673
1.92	0.195088	0.138459	0.338863	0.177043	0.181959
1.94	0.201961	0.155477	0.336696	0.193063	0.172256
1.96	0.210558	0.161289	0.384917	0.202562	0.182687
1.98	0.207206	0.14009	0.391578	0.211421	0.161003
2	0.218704	0.141311	0.376916	0.168855	0.178084
2.02	0.175436	0.158037	0.337611	0.154808	0.186205
2.04	0.218607	0.167035	0.366067	0.143383	0.1855
2.06	0.216325	0.159025	0.367945	0.162452	0.189449
2.08	0.220832	0.156373	0.399902	0.169826	0.184847
2.1	0.208915	0.135694	0.360581	0.157102	0.17017
2.12	0.23002	0.146975	0.370627	0.159925	0.174666
2.14	0.206307	0.159832	0.365892	0.134284	0.175478
2.16	0.219044	0.143907	0.387352	0.147253	0.195474
2.18	0.251331	0.155479	0.39853	0.156449	0.193796
2.2	0.229826	0.149776	0.372864	0.164618	0.18559
2.22	0.223689	0.151444	0.397647	0.149176	0.170212
2.24	0.23661	0.128578	0.404706	0.160068	0.17924
2.26	0.235141	0.147404	0.352409	0.137264	0.181123
2.28	0.242552	0.149502	0.349732	0.144964	0.16941
2.3	0.208228	0.148236	0.34555	0.14629	0.174756
2.32	0.232922	0.15937	0.35711	0.153841	0.184635
2.34	0.202302	0.15558	0.35828	0.184878	0.174691
2.36	0.234062	0.142898	0.359058	0.156218	0.197372
2.38	0.21479	0.155142	0.360543	0.164706	0.189727
2.4	0.193456	0.157563	0.341023	0.161205	0.205249
2.42	0.229492	0.151166	0.335582	0.193116	0.175507
2.44	0.227801	0.141651	0.355679	0.216575	0.199326
2.46	0.227125	0.15119	0.349198	0.189593	0.208201
2.48	0.209313	0.134774	0.340486	0.170872	0.219526
2.5	0.194804	0.132689	0.318117	0.171531	0.184
2.52	0.234518	0.145759	0.34009	0.194817	0.242369
2.54	0.224888	0.12906	0.310845	0.161314	0.238159
2.56	0.197711	0.138379	0.345345	0.178593	0.202804
2.58	0.22166	0.142575	0.38217	0.17404	0.21219
2.6	0.223344	0.148617	0.37466	0.175552	0.19041
2.62	0.231584	0.138296	0.381362	0.18772	0.192765
2.64	0.208871	0.137768	0.381512	0.162167	0.19485
2.66	0.192436	0.149162	0.395092	0.159459	0.19823
2.68	0.225119	0.15384	0.376023	0.182365	0.200122
2.7	0.210299	0.131816	0.378525	0.188896	0.201904
2.72	0.183916	0.131602	0.389599	0.173305	0.20157
2.74	0.206596	0.129559	0.351625	0.184233	0.230222
2.76	0.182205	0.148162	0.386325	0.165625	0.237417
2.78	0.215053	0.119595	0.36927	0.209216	0.237307
2.8	0.198169	0.140374	0.354614	0.210459	0.242437
2.82	0.230636	0.134282	0.375183	0.208893	0.238676
2.84	0.216583	0.131045	0.355498	0.219856	0.237964
2.86	0.216564	0.116066	0.365488	0.196254	0.207106
2.88	0.207272	0.138227	0.363621	0.214207	0.227072
2.9	0.212178	0.155593	0.371579	0.181084	0.208276
2.92	0.201517	0.145043	0.370561	0.182038	0.237717
2.94	0.226708	0.13548	0.360764	0.178863	0.226944
2.96	0.214025	0.125328	0.384291	0.161828	0.231379
2.98	0.210107	0.125081	0.393712	0.184578	0.225526
3	0.202362	0.130375	0.416406	0.195246	0.242391
3.02	0.187859	0.152302	0.398951	0.187377	0.234201
3.04	0.20865	0.151325	0.386562	0.202779	0.228097
3.06	0.212967	0.151258	0.394528	0.160959	0.206728
3.08	0.26353	0.147438	0.388007	0.185853	0.223864
3.1	0.266729	0.147312	0.368897	0.181683	0.187725
3.12	0.270143	0.152409	0.374176	0.172766	0.192194
3.14	0.28288	0.147286	0.362213	0.179372	0.228307
3.16	0.278336	0.129864	0.391504	0.192841	0.224065
3.18	0.294636	0.137592	0.390047	0.171214	0.239058
3.2	0.28898	0.133035	0.37472	0.178912	0.222917
3.22	0.240416	0.128313	0.366983	0.236809	0.229302
3.24	0.224529	0.133995	0.386811	0.170909	0.213236
3.26	0.233351	0.120035	0.399972	0.174403	0.213416
3.28	0.210685	0.128175	0.383503	0.184032	0.225131
3.3	0.207288	0.147763	0.375931	0.179166	0.21451
3.32	0.183996	0.149686	0.355013	0.188708	0.200551
3.34	0.208384	0.13569	0.341842	0.176763	0.190883
3.36	0.204904	0.140692	0.36643	0.168134	0.197298
3.38	0.193549	0.130207	0.346503	0.149246	0.191107
3.4	0.219211	0.131306	0.350479	0.166607	0.182108
3.42	0.247183	0.171121	0.346394	0.178441	0.176534
3.44	0.239466	0.161977	0.357224	0.154402	0.203915
3.46	0.214283	0.178255	0.373176	0.138214	0.194865
3.48	0.214591	0.161325	0.391227	0.162045	0.218418
3.5	0.225502	0.166543	0.399962	0.164037	0.211539
3.52	0.262234	0.143771	0.40302	0.193912	0.217997
3.54	0.216547	0.148356	0.37393	0.178033	0.213302
3.56	0.220565	0.126471	0.395473	0.200911	0.229773
3.58	0.256199	0.145107	0.380251	0.178366	0.2264
3.6	0.218158	0.133717	0.384861	0.175382	0.229533
3.62	0.213684	0.129081	0.372033	0.222645	0.238149
3.64	0.210429	0.141859	0.392402	0.208304	0.228108
3.66	0.233598	0.104488	0.391228	0.216231	0.231673
3.68	0.22279	0.117153	0.378925	0.193998	0.245253
3.7	0.198569	0.141444	0.369826	0.230395	0.226791
3.72	0.215037	0.158291	0.349091	0.229826	0.193851
3.74	0.222204	0.148857	0.359819	0.168526	0.220311
3.76	0.222799	0.142963	0.358741	0.142753	0.214811
3.78	0.232182	0.158955	0.394694	0.139123	0.214298
3.8	0.241175	0.143597	0.37415	0.149787	0.213592
3.82	0.258779	0.15269	0.412966	0.185016	0.235731
3.84	0.251763	0.156275	0.372251	0.188677	0.222813
3.86	0.244671	0.136104	0.404377	0.165784	0.241668
3.88	0.234858	0.139623	0.364972	0.173003	0.207743
3.9	0.239658	0.148348	0.35963	0.155345	0.225012
3.92	0.256629	0.156381	0.37239	0.182965	0.215676
3.94	0.252812	0.142822	0.359281	0.191158	0.206279
3.96	0.264486	0.142293	0.339391	0.198758	0.233204
3.98	0.290404	0.117245	0.350655	0.170563	0.249298
4	0.212667	0.115387	0.402017	0.182867	0.239145
4.02	0.239611	0.125681	0.369548	0.17185	0.252103
4.04	0.248617	0.139892	0.406686	0.174869	0.235541
4.06	0.26236	0.139572	0.382879	0.179212	0.242621
4.08	0.249935	0.147165	0.381353	0.162945	0.234103
4.1	0.261895	0.127758	0.380775	0.186847	0.231086
4.12	0.239307	0.145537	0.376084	0.160009	0.25232
4.14	0.226395	0.156304	0.376729	0.167062	0.242154
4.16	0.229899	0.153391	0.376655	0.155145	0.217245
4.18	0.220942	0.145622	0.373934	0.15195	0.218156
4.2	0.210331	0.119032	0.375292	0.124817	0.208872
4.22	0.213365	0.139393	0.403752	0.137496	0.218554
4.24	0.227558	0.134016	0.417835	0.150494	0.197458
4.26	0.247907	0.129704	0.419614	0.135362	0.213391
4.28	0.226338	0.149239	0.375348	0.150251	0.227559
4.3	0.195062	0.133665	0.378033	0.183753	0.22597
4.32	0.232271	0.133938	0.402457	0.231419	0.229465
4.34	0.237945	0.163272	0.39976	0.156127	0.22161
4.36	0.232867	0.143371	0.400989	0.153665	0.205514
4.38	0.242751	0.117171	0.375888	0.144741	0.18528
4.4	0.271807	0.146904	0.388482	0.19415	0.186062
4.42	0.286456	0.145949	0.392558	0.165715	0.195803
4.44	0.290675	0.147098	0.388727	0.2345	0.189885
4.46	0.274408	0.139822	0.385094	0.191131	0.181116
4.48	0.267852	0.139174	0.366818	0.157426	0.190859
4.5	0.260674	0.156598	0.38011	0.142999	0.186842
4.52	0.231299	0.14928	0.37339	0.133263	0.190001
4.54	0.265285	0.136991	0.383381	0.149686	0.185176
4.56	0.258989	0.110959	0.354134	0.176164	0.195275
4.58	0.238474	0.152181	0.370822	0.20928	0.182053
4.6	0.254336	0.143114	0.374155	0.213109	0.180607
4.62	0.255632	0.141764	0.382663	0.220698	0.171962
4.64	0.22638	0.140226	0.375557	0.192702	0.169851
4.66	0.228626	0.156126	0.374038	0.171732	0.188019
4.68	0.229702	0.164147	0.384497	0.197424	0.190197
4.7	0.228592	0.143928	0.383731	0.176571	0.183201
4.72	0.226846	0.138873	0.375005	0.21568	0.177213
4.74	0.238242	0.153398	0.347905	0.177181	0.182898
4.76	0.245404	0.154189	0.409014	0.16403	0.176402
4.78	0.227427	0.150339	0.385353	0.217101	0.196345
4.8	0.226395	0.150865	0.388099	0.177613	0.18628
4.82	0.232724	0.155165	0.402935	0.189709	0.188656
4.84	0.217478	0.133645	0.392861	0.243053	0.222879
4.86	0.220265	0.144533	0.34827	0.197545	0.211582
4.88	0.257694	0.140697	0.406442	0.181513	0.186105
4.9	0.212358	0.138363	0.378158	0.204298	0.187499
4.92	0.218802	0.136715	0.366245	0.204276	0.186962
4.94	0.218701	0.14686	0.387534	0.194461	0.196312
4.96	0.221226	0.138648	0.392246	0.194794	0.196115
4.98	0.211297	0.153574	0.395381	0.195736	0.221455
5	0.209164	0.141106	0.39864	0.232867	0.199432
5.02	0.201764	0.139203	0.390368	0.197081	0.187524
5.04	0.2473	0.153063	0.391003	0.23839	0.180774
5.06	0.209242	0.128498	0.379862	0.211758	0.163921
5.08	0.251566	0.147542	0.385619	0.211816	0.159743
5.1	0.240319	0.172833	0.384163	0.216791	0.162729
5.12	0.241341	0.146615	0.384571	0.226827	0.172246
5.14	0.234959	0.150282	0.384121	0.256248	0.155209
5.16	0.243438	0.147906	0.415297	0.278404	0.164633
5.18	0.248009	0.16269	0.424355	0.244293	0.168335
5.2	0.238589	0.153169	0.398664	0.243329	0.165705
5.22	0.228945	0.132305	0.378636	0.271763	0.197767
5.24	0.212208	0.108768	0.40178	0.290664	0.197364
5.26	0.246863	0.123595	0.4217	0.27593	0.191695
5.28	0.21313	0.122659	0.376553	0.263939	0.198644
5.3	0.214485	0.110334	0.386943	0.266385	0.186999
5.32	0.20476	0.100126	0.374408	0.261478	0.193253
5.34	0.216295	0.121316	0.39418	0.246152	0.181232
5.36	0.21158	0.128539	0.39207	0.258582	0.184265
5.38	0.203374	0.104739	0.383779	0.238625	0.204369
5.4	0.228968	0.100776	0.384502	0.260477	0.198407
5.42	0.214815	0.0978332	0.407739	0.25374	0.209397
5.44	0.21269	0.0925141	0.396815	0.231211	0.19934
5.46	0.200631	0.0909816	0.420968	0.267012	0.192477
5.48	0.215311	0.0856536	0.413025	0.245035	0.216953
5.5	0.209247	0.093456	0.368065	0.260411	0.200064
5.52	0.231288	0.104883	0.406678	0.249644	0.189975
5.54	0.255667	0.10597	0.389416	0.263016	0.188596
5.56	0.239893	0.133328	0.400803	0.239603	0.17577
5.58	0.245123	0.102166	0.37057	0.249285	0.196503
5.6	0.245943	0.124582	0.387669	0.233782	0.16616
5.62	0.225039	0.120333	0.392544	0.23387	0.186435
5.64	0.25214	0.117901	0.420551	0.261351	0.166075
5.66	0.231792	0.12131	0.400391	0.282527	0.188741
5.68	0.228445	0.109638	0.374356	0.25716	0.186563
5.7	0.24269	0.10875	0.386806	0.252787	0.20011
5.72	0.258054	0.104452	0.380202	0.243015	0.169015
5.74	0.222343	0.092781	0.3937	0.227527	0.170483
5.76	0.219457	0.1165	0.369641	0.219115	0.178481
5.78	0.223378	0.105388	0.402176	0.194808	0.187967
5.8	0.203897	0.118281	0.392956	0.187187	0.176359
5.82	0.208329	0.105102	0.387181	0.210822	0.185495
5.84	0.207573	0.11152	0.38165	0.198557	0.180434
5.86	0.19862	0.122729	0.384061	0.225985	0.203281
5.88	0.220595	0.117202	0.363712	0.210439	0.184993
5.9	0.223022	0.11532	0.362844	0.224758	0.197561
5.92	0.234774	0.113102	0.361506	0.229155	0.189649
5.94	0.212201	0.118584	0.362199	0.223707	0.179131
5.96	0.207721	0.132055	0.349897	0.211649	0.172062
5.98	0.223282	0.128868	0.378771	0.293023	0.170002
6	0.221856	0.126571	0.417081	0.245844	0.177556
6.02	0.22959	0.103083	0.40701	0.231693	0.186161
6.04	0.231849	0.10969	0.396625	0.253547	0.202752
6.06	0.224035	0.0978665	0.384556	0.282481	0.197392
6.08	0.222052	0.103275	0.447435	0.258854	0.236739
6.1	0.230198	0.104043	0.40581	0.239673	0.217715
6.12	0.231654	0.101947	0.392861	0.238937	0.215198
6.14	0.222475	0.101907	0.402288	0.231918	0.223676
6.16	0.232968	0.111671	0.415272	0.241303	0.222231
6.18	0.225998	0.107032	0.422405	0.221031	0.215744
6.2	0.239525	0.129407	0.396177	0.240513	0.220233
6.22	0.219659	0.129934	0.389017	0.220865	0.208505
6.24	0.230076	0.136403	0.374753	0.210157	0.199582
6.26	0.210933	0.135488	0.400407	0.220489	0.198639
6.28	0.203503	0.145365	0.395673	0.196954	0.21702
6.3	0.223424	0.142725	0.419136	0.22518	0.253624
6.32	0.215312	0.174198	0.429269	0.20508	0.244829
6.34	0.232583	0.167484	0.395917	0.219399	0.227644
6.36	0.226862	0.148455	0.378708	0.257052	0.226833
6.38	0.2344	0.11353	0.405282	0.251561	0.24679
6.4	0.227868	0.138378	0.432927	0.258687	0.227742
6.42	0.220085	0.11106	0.392249	0.250649	0.225246
6.44	0.224336	0.129693	0.393904	0.277606	0.243962
6.46	0.230854	0.122279	0.387989	0.264631	0.240011
6.48	0.235669	0.121337	0.398063	0.249454	0.2404
6.5	0.229112	0.126365	0.370957	0.294042	0.223391
6.52	0.239255	0.119292	0.415651	0.261478	0.206123
6.54	0.223585	0.114834	0.405488	0.262038	0.204239
6.56	0.223156	0.119222	0.392722	0.24206	0.194794
6.58	0.220444	0.103012	0.419637	0.247915	0.19017
6.6	0.22623	0.113841	0.416074	0.238566	0.2154
6.62	0.217444	0.11898	0.432721	0.268549	0.208151
6.64	0.222925	0.123267	0.402609	0.233204	0.207197
6.66	0.221193	0.113334	0.430122	0.249936	0.223228
6.68	0.227735	0.133458	0.400407	0.261012	0.194707
6.7	0.227068	0.130019	0.413952	0.255816	0.200929
6.72	0.220226	0.125221	0.41397	0.265787	0.200132
6.74	0.223276	0.117697	0.3855	0.267589	0.186674
6.76	0.230357	0.127958	0.410233	0.308279	0.213766
6.78	0.225939	0.128611	0.412161	0.251011	0.204821
6.8	0.202932	0.133432	0.424326	0.261636	0.206009
6.82	0.212733	0.134244	0.373403	0.274526	0.194325
6.84	0.231178	0.129317	0.384767	0.316607	0.213214
6.86	0.244477	0.134233	0.399067	0.276129	0.218418
6.88	0.214576	0.139847	0.395591	0.29191	0.198945
6.9	0.231141	0.126375	0.37557	0.270482	0.206775
6.92	0.21781	0.129423	0.378836	0.272831	0.207351
6.94	0.221499	0.138983	0.41695	0.280305	0.198298
6.96	0.198749	0.130646	0.414591	0.304783	0.186626
6.98	0.220965	0.124383	0.439476	0.280856	0.21213
7	0.231611	0.13703	0.396648	0.275869	0.205234
7.02	0.236183	0.123385	0.382718	0.322713	0.210803
7.04	0.226028	0.117944	0.371288	0.297421	0.213821
7.06	0.222117	0.132919	0.398213	0.27822	0.197955
7.08	0.231544	0.15017	0.38767	0.23988	0.207208
7.1	0.233605	0.152336	0.425583	0.231802	0.194436
7.12	0.23539	0.153038	0.395857	0.268038	0.167071
7.14	0.214582	0.149032	0.369129	0.264176	0.201671
7.16	0.220877	0.133794	0.408674	0.23354	0.206593
7.18	0.225207	0.142358	0.409362	0.250348	0.222257
7.2	0.244812	0.144658	0.434935	0.261626	0.204721
7.22	0.215648	0.15698	0.448367	0.267836	0.210023
7.24	0.248384	0.155647	0.457066	0.239374	0.222283
7.26	0.232288	0.134335	0.455065	0.257348	0.226866
7.28	0.218185	0.132204	0.388915	0.264317	0.241372
7.3	0.226972	0.142818	0.417428	0.246943	0.218836
7.32	0.228196	0.12643	0.418884	0.275952	0.202645
7.34	0.240506	0.129243	0.419707	0.248658	0.223838
7.36	0.245508	0.134267	0.417985	0.267868	0.211457
7.38	0.242919	0.155841	0.439764	0.248754	0.24074
7.4	0.231411	0.147478	0.425832	0.277189	0.212068
7.42	0.225569	0.149703	0.413899	0.269945	0.200421
7.44	0.237794	0.145809	0.408358	0.267849	0.202482
7.46	0.226656	0.153207	0.437826	0.269479	0.204829
7.48	0.23383	0.151619	0.425941	0.240687	0.192812
7.5	0.234461	0.147096	0.418314	0.235201	0.2238
7.52	0.232834	0.161247	0.438066	0.256586	0.206737
7.54	0.236225	0.154673	0.428374	0.254024	0.218461
7.56	0.2366	0.157873	0.406719	0.258245	0.208037
7.58	0.207783	0.148782	0.402286	0.246208	0.239451
7.6	0.208548	0.151878	0.391934	0.233775	0.240508
7.62	0.2199	0.162698	0.39873	0.223932	0.236191
7.64	0.216818	0.155483	0.371749	0.221188	0.215282
7.66	0.218405	0.1594	0.41542	0.247262	0.217046
7.68	0.233124	0.165914	0.426725	0.241367	0.221919
7.7	0.215565	0.158112	0.413044	0.228055	0.217828
7.72	0.197033	0.138883	0.409506	0.2323	0.224847
7.74	0.220476	0.145838	0.435057	0.244109	0.21896
7.76	0.204064	0.151925	0.392466	0.208212	0.263541
7.78	0.219549	0.139945	0.418457	0.165112	0.258912
7.8	0.186781	0.146037	0.426544	0.230129	0.224656
7.82	0.205762	0.146035	0.405014	0.257346	0.277653
7.84	0.20407	0.159189	0.424636	0.266545	0.241996
7.86	0.228975	0.166217	0.452027	0.276138	0.253948
7.88	0.240413	0.206585	0.455966	0.288131	0.236487
7.9	0.212657	0.143025	0.423066	0.258739	0.256168
7.92	0.229828	0.161253	0.402528	0.271148	0.247604
7.94	0.234137	0.126706	0.426437	0.253218	0.219876
7.96	0.210599	0.13748	0.407722	0.258943	0.216018
7.98	0.212728	0.161313	0.394237	0.245492	0.244693
8	0.225822	0.166101	0.411076	0.262911	0.222069
8.02	0.229932	0.156037	0.381348	0.253364	0.228534
8.04	0.218317	0.161994	0.426267	0.235758	0.23044
8.06	0.229108	0.13306	0.446188	0.205226	0.2473
8.08	0.228113	0.148083	0.454101	0.256085	0.25056
8.1	0.197591	0.170578	0.437883	0.255395	0.262959
8.12	0.217629	0.168578	0.409851	0.244652	0.260215
8.14	0.228522	0.142947	0.401126	0.255295	0.249883
8.16	0.18706	0.152896	0.42482	0.237679	0.245989
8.18	0.229209	0.140156	0.403946	0.279891	0.216214
8.2	0.192469	0.124015	0.405733	0.271069	0.206671
8.22	0.223908	0.15145	0.413003	0.271075	0.208382
8.24	0.216002	0.136574	0.461896	0.263279	0.17059
8.26	0.241603	0.137818	0.438509	0.277415	0.261156
8.28	0.219812	0.145591	0.449948	0.276134	0.22296
8.3	0.238583	0.137932	0.444384	0.282331	0.210796
8.32	0.2275	0.138699	0.441468	0.25872	0.249613
8.34	0.232599	0.130496	0.428248	0.266756	0.273626
8.36	0.23043	0.133076	0.426749	0.240598	0.284552
8.38	0.217035	0.13573	0.408478	0.255636	0.268825
8.4	0.198495	0.142507	0.437111	0.246011	0.290091
8.42	0.233757	0.127135	0.420653	0.247767	0.237554
8.44	0.215323	0.17015	0.412182	0.22262	0.266307
8.46	0.231093	0.123323	0.385627	0.232046	0.250451
8.48	0.21733	0.130693	0.454011	0.243201	0.23879
8.5	0.186452	0.145423	0.44152	0.244119	0.224839
8.52	0.227564	0.152212	0.435587	0.237131	0.249931
8.54	0.2191	0.152723	0.40016	0.233221	0.30693
8.56	0.215205	0.129602	0.41893	0.230669	0.252875
8.58	0.209278	0.134962	0.403595	0.252625	0.268062
8.6	0.204377	0.14158	0.411323	0.23238	0.245787
8.62	0.219088	0.141435	0.380406	0.236775	0.28976
8.64	0.210978	0.140503	0.380574	0.247297	0.236661
8.66	0.221914	0.165364	0.405255	0.257919	0.249834
8.68	0.192983	0.137895	0.41848	0.244218	0.290433
8.7	0.219201	0.128785	0.438301	0.252401	0.265828
8.72	0.21924	0.150168	0.387974	0.260727	0.278475
8.74	0.230955	0.141762	0.390483	0.278502	0.301791
8.76	0.234529	0.156664	0.38143	0.283922	0.312303
8.78	0.210141	0.170303	0.365201	0.257968	0.290134
8.8	0.22873	0.151684	0.377798	0.26102	0.234811
8.82	0.228453	0.151947	0.365727	0.26249	0.230194
8.84	0.216574	0.12695	0.37995	0.276292	0.267009
8.86	0.219362	0.126861	0.356237	0.254672	0.280211
8.88	0.226019	0.134759	0.384849	0.263102	0.263105
8.9	0.210521	0.155133	0.373611	0.277429	0.28812
8.92	0.217412	0.14023	0.402444	0.256866	0.278444
8.94	0.22454	0.133658	0.411407	0.282616	0.258885
8.96	0.207871	0.13287	0.428778	0.259067	0.248109
8.98	0.2153	0.140516	0.463637	0.250137	0.251758
9	0.218865	0.127074	0.437497	0.243339	0.26824
9.02	0.205369	0.121037	0.428705	0.264429	0.22952
9.04	0.228113	0.134679	0.418934	0.243938	0.235377
9.06	0.230604	0.12336	0.438668	0.268192	0.217757
9.08	0.210197	0.1119	0.418528	0.256652	0.240322
9.1	0.223956	0.121487	0.441532	0.219796	0.230567
9.12	0.235035	0.111247	0.398171	0.222945	0.290676
9.14	0.20544	0.135857	0.430392	0.207417	0.284684
9.16	0.201504	0.122352	0.434349	0.22977	0.275635
9.18	0.209356	0.107305	0.440338	0.220652	0.311175
9.2	0.191603	0.115017	0.395691	0.241336	0.255118
9.22	0.202534	0.115739	0.396179	0.231676	0.281953
9.24	0.19978	0.125518	0.404072	0.206042	0.275298
9.26	0.218215	0.110488	0.399337	0.220442	0.212599
9.28	0.222271	0.127492	0.40811	0.239412	0.274685
9.3	0.223309	0.122064	0.418775	0.244665	0.284928
9.32	0.215643	0.115278	0.423566	0.248508	0.276044
9.34	0.221752	0.122989	0.409461	0.23581	0.230569
9.36	0.228173	0.128586	0.432867	0.247112	0.240129
9.38	0.223533	0.121024	0.409759	0.265656	0.250728
9.4	0.204216	0.123221	0.379127	0.239393	0.261665
9.42	0.223738	0.118602	0.419395	0.25494	0.267631
9.44	0.216286	0.108512	0.43816	0.267233	0.305926
9.46	0.224446	0.137648	0.433893	0.245694	0.287141
9.48	0.215882	0.115229	0.411088	0.234777	0.297316
9.5	0.218491	0.114128	0.422293	0.197649	0.287923
9.52	0.206413	0.11985	0.420766	0.208975	0.298641
9.54	0.223143	0.117691	0.408355	0.218669	0.281138
9.56	0.210356	0.119458	0.421998	0.229206	0.302749
9.58	0.202313	0.115421	0.432685	0.220794	0.355653
9.6	0.178467	0.125138	0.452209	0.258463	0.305081
9.62	0.221888	0.134014	0.420934	0.240765	0.280805
9.64	0.24094	0.122819	0.404791	0.252272	0.291204
9.66	0.228253	0.122383	0.40279	0.24424	0.288147
9.68	0.226487	0.125493	0.39025	0.258622	0.276344
9.7	0.239446	0.135702	0.371447	0.248077	0.269507
9.72	0.242361	0.146509	0.38153	0.250005	0.243564
9.74	0.211752	0.152574	0.413689	0.248626	0.23947
9.76	0.221529	0.173421	0.431091	0.290637	0.288398
9.78	0.217183	0.183252	0.407954	0.242457	0.269252
9.8	0.261047	0.188181	0.374749	0.249009	0.243091
9.82	0.215902	0.178815	0.393226	0.284596	0.272281
9.84	0.227244	0.196588	0.401532	0.296911	0.253959
9.86	0.22719	0.167687	0.389665	0.254222	0.26061
9.88	0.226634	0.17451	0.372455	0.247861	0.285204
9.9	0.225523	0.166733	0.387504	0.223439	0.297905
9.92	0.257638	0.175696	0.391015	0.216782	0.242728
9.94	0.24122	0.180248	0.401525	0.236737	0.248665
9.96	0.230926	0.173361	0.417311	0.252847	0.316793
9.98	0.288048	0.165035	0.392133	0.243706	0.275495
10	0.293925	0.166065	0.403413	0.253688	0.276448
10.02	0.2674	0.167959	0.42573	0.244002	0.252679
10.04	0.243074	0.168194	0.420081	0.251196	0.327399
10.06	0.263078	0.17138	0.418335	0.241187	0.303514
10.08	0.288031	0.180194	0.407814	0.255751	0.243074
10.1	0.274689	0.170697	0.410723	0.238437	0.26255
10.12	0.283042	0.16818	0.421173	0.245781	0.291346
10.14	0.273519	0.185485	0.443025	0.240091	0.33385
10.16	0.242429	0.170546	0.422439	0.213049	0.277893
10.18	0.262102	0.179125	0.415159	0.244604	0.321871
10.2	0.237844	0.178101	0.435484	0.252505	0.263234
10.22	0.252065	0.186758	0.42576	0.247242	0.297958
10.24	0.258805	0.183516	0.43442	0.244306	0.300285
10.26	0.221071	0.192386	0.421636	0.244678	0.320425
10.28	0.261614	0.187919	0.438225	0.231466	0.309711
10.3	0.284451	0.187474	0.450585	0.238765	0.285415
10.32	0.236436	0.182123	0.417834	0.257576	0.287734
10.34	0.235969	0.175958	0.440522	0.266062	0.29449
10.36	0.2527	0.15911	0.413299	0.236631	0.305924
10.38	0.283688	0.147924	0.427229	0.267371	0.275076
10.4	0.315226	0.155398	0.455739	0.239701	0.31313
10.42	0.330565	0.17674	0.486571	0.230654	0.291124
10.44	0.319335	0.198567	0.447873	0.226825	0.27353
10.46	0.30572	0.196219	0.439197	0.2529	0.269709
10.48	0.301333	0.20035	0.43755	0.224043	0.28204
10.5	0.312539	0.183264	0.449652	0.226119	0.295917
10.52	0.323127	0.188701	0.427474	0.221497	0.321701
10.54	0.331939	0.203857	0.429542	0.222578	0.324074
10.56	0.313659	0.204514	0.467294	0.227974	0.294798
10.58	0.327663	0.197185	0.448437	0.191311	0.283077
10.6	0.29854	0.202024	0.436778	0.254839	0.280897
10.62	0.331854	0.192832	0.423257	0.231072	0.276576
10.64	0.308631	0.172528	0.451265	0.234934	0.2544
10.66	0.29588	0.186549	0.442789	0.235614	0.260967
10.68	0.219019	0.196413	0.438242	0.237622	0.254838
10.7	0.298834	0.186344	0.40163	0.219557	0.257187
10.72	0.303208	0.19185	0.402103	0.212825	0.260037
10.74	0.3254	0.189319	0.389789	0.215915	0.26356
10.76	0.298497	0.198678	0.391574	0.231316	0.291678
10.78	0.266911	0.187959	0.378801	0.239231	0.283794
10.8	0.264108	0.192494	0.39596	0.233349	0.288183
10.82	0.240845	0.196663	0.398544	0.226943	0.251527
10.84	0.259132	0.177826	0.41935	0.22803	0.253071
10.86	0.258223	0.195293	0.428125	0.234395	0.246338
10.88	0.280376	0.200852	0.411474	0.211773	0.241701
10.9	0.27268	0.207756	0.423959	0.202431	0.261258
10.92	0.247957	0.179792	0.443406	0.210154	0.299073
10.94	0.257115	0.171977	0.430076	0.214138	0.28805
10.96	0.278006	0.168855	0.43813	0.228254	0.261703
10.98	0.282815	0.166661	0.396999	0.203267	0.252382
11	0.314303	0.176339	0.420811	0.233737	0.241795
11.02	0.269699	0.166338	0.446459	0.205906	0.225456
11.04	0.285537	0.154671	0.467	0.190627	0.260231
11.06	0.264225	0.153567	0.442452	0.21519	0.24588
11.08	0.300867	0.160536	0.442038	0.219029	0.27363
11.1	0.323673	0.158088	0.417695	0.192092	0.254688
11.12	0.287436	0.165241	0.443603	0.212269	0.244973
11.14	0.315755	0.163569	0.457648	0.196234	0.254886
11.16	0.288092	0.171778	0.459179	0.214448	0.257905
11.18	0.277536	0.14745	0.476865	0.223351	0.255942
11.2	0.275742	0.162651	0.465416	0.218531	0.267383
11.22	0.318531	0.171109	0.483281	0.214002	0.260995
11.24	0.323474	0.15305	0.493406	0.224506	0.255171
11.26	0.328021	0.178923	0.494404	0.207275	0.251165
11.28	0.293516	0.151645	0.481217	0.229494	0.267745
11.3	0.310975	0.169421	0.471147	0.225195	0.248673
11.32	0.319459	0.16983	0.453746	0.224613	0.244611
11.34	0.295124	0.159409	0.403761	0.22617	0.228671
11.36	0.281479	0.157145	0.406757	0.221073	0.240973
11.38	0.320208	0.171015	0.418868	0.216191	0.242112
11.4	0.316941	0.145835	0.414338	0.22491	0.251309
11.42	0.307494	0.162599	0.39193	0.218254	0.230254
11.44	0.287937	0.171519	0.397313	0.23159	0.238796
11.46	0.315348	0.169097	0.412829	0.215253	0.220764
11.48	0.29372	0.153215	0.432542	0.226552	0.218274
11.5	0.272738	0.143458	0.445116	0.209815	0.247327
11.52	0.276275	0.150082	0.445149	0.220282	0.244591
11.54	0.262479	0.138858	0.440592	0.242484	0.242991
11.56	0.29806	0.167588	0.437258	0.197723	0.239805
11.58	0.297353	0.162299	0.450987	0.233413	0.235177
11.6	0.320368	0.159812	0.421876	0.195039	0.239605
11.62	0.275572	0.151803	0.43059	0.195954	0.230217
11.64	0.269066	0.146376	0.421589	0.210976	0.216636
11.66	0.267659	0.14965	0.414888	0.20763	0.244649
11.68	0.256743	0.148979	0.432821	0.232921	0.216467
11.7	0.317164	0.162892	0.444073	0.192568	0.196466
11.72	0.316065	0.161786	0.404051	0.17872	0.200526
11.74	0.306706	0.17581	0.415663	0.190088	0.193324
11.76	0.291789	0.161416	0.426426	0.223562	0.189949
11.78	0.294436	0.169569	0.410221	0.26592	0.216111
11.8	0.251771	0.160606	0.402704	0.223042	0.223608
11.82	0.266879	0.16368	0.423882	0.220489	0.214739
11.84	0.280156	0.183453	0.402709	0.196111	0.220687
11.86	0.284737	0.173261	0.436246	0.221302	0.199921
11.88	0.255541	0.175658	0.420694	0.224467	0.201262
11.9	0.324228	0.171726	0.437491	0.204013	0.21018
11.92	0.330668	0.174438	0.43907	0.240708	0.214133
11.94	0.313052	0.172393	0.422725	0.217963	0.249173
11.96	0.322092	0.175879	0.446552	0.237276	0.248993
11.98	0.31372	0.178423	0.41629	0.243207	0.238314
12	0.322678	0.162245	0.458112	0.215507	0.253535
12.02	0.31886	0.174021	0.415602	0.213537	0.225962
12.04	0.295951	0.194181	0.408178	0.218517	0.224313
12.06	0.241758	0.172856	0.41936	0.210969	0.228264
12.08	0.224303	0.175452	0.420828	0.217016	0.239536
12.1	0.256892	0.170795	0.40327	0.222157	0.270035
12.12	0.23766	0.168429	0.425364	0.227485	0.263561
12.14	0.240036	0.177307	0.430325	0.198664	0.246287
12.16	0.233203	0.167152	0.420896	0.228179	0.250833
12.18	0.221018	0.171376	0.390056	0.225552	0.241896
12.2	0.240653	0.162655	0.388371	0.195694	0.25488
12.22	0.22525	0.175464	0.386245	0.180419	0.23721
12.24	0.250553	0.178929	0.410505	0.211295	0.236464
12.26	0.276144	0.174981	0.400366	0.203181	0.239543
12.28	0.277088	0.184699	0.430857	0.206293	0.275393
12.3	0.304766	0.163828	0.446656	0.200295	0.279826
12.32	0.29148	0.162275	0.479219	0.201934	0.248184
12.34	0.309433	0.171632	0.456007	0.179323	0.217755
12.36	0.300915	0.170919	0.493329	0.213391	0.250506
12.38	0.325858	0.157119	0.477489	0.219819	0.257692
12.4	0.314277	0.164575	0.40026	0.219931	0.251296
12.42	0.325785	0.160182	0.415574	0.221564	0.262269
12.44	0.318239	0.156852	0.405291	0.207053	0.252866
12.46	0.316482	0.158768	0.416175	0.249399	0.276514
12.48	0.321743	0.161906	0.436519	0.249037	0.243284
12.5	0.311236	0.162704	0.394585	0.226365	0.3011
12.52	0.309471	0.164044	0.390419	0.230707	0.26422
12.54	0.322653	0.15728	0.413103	0.214855	0.273493
12.56	0.322408	0.141894	0.440351	0.216283	0.2795
12.58	0.313309	0.165958	0.440791	0.244575	0.242032
12.6	0.327856	0.146519	0.431109	0.226616	0.270922
12.62	0.308074	0.152037	0.411808	0.217321	0.24118
12.64	0.31303	0.155516	0.418229	0.232525	0.238502
12.66	0.328936	0.166479	0.398558	0.237531	0.212401
12.68	0.32237	0.198178	0.4036	0.237178	0.217181
12.7	0.316434	0.16094	0.377513	0.235025	0.21523
12.72	0.28148	0.166607	0.381516	0.233243	0.240008
12.74	0.289795	0.15963	0.367951	0.218592	0.221796
12.76	0.312517	0.168613	0.398344	0.211787	0.240689
12.78	0.302577	0.151325	0.374244	0.207626	0.204056
12.8	0.30449	0.135828	0.387107	0.211652	0.230628
12.82	0.287584	0.140385	0.370535	0.234982	0.271504
12.84	0.299296	0.135456	0.377698	0.216901	0.216859
12.86	0.293843	0.14049	0.423067	0.200838	0.198638
12.88	0.287342	0.155213	0.400621	0.230964	0.205276
12.9	0.311105	0.137834	0.403149	0.237651	0.250861
12.92	0.308865	0.145017	0.371397	0.222135	0.221459
12.94	0.317914	0.141246	0.378794	0.209953	0.191291
12.96	0.317416	0.206115	0.391594	0.235618	0.206859
12.98	0.321664	0.226272	0.407072	0.231627	0.183955
13	0.323072	0.204724	0.404548	0.224157	0.212291
13.02	0.321261	0.1796	0.376674	0.219101	0.219209
13.04	0.320514	0.235886	0.411318	0.205535	0.214688
13.06	0.297894	0.226777	0.416753	0.197013	0.183088
13.08	0.280297	0.234684	0.412977	0.212338	0.169959
13.1	0.273219	0.212389	0.415941	0.181894	0.180884
13.12	0.314362	0.187202	0.40571	0.20332	0.174303
13.14	0.30148	0.228941	0.419852	0.19336	0.200289
13.16	0.273387	0.165772	0.454974	0.186538	0.230235
13.18	0.27367	0.182134	0.456597	0.201827	0.205721
13.2	0.276419	0.188912	0.413088	0.232194	0.224414
13.22	0.281518	0.199052	0.403219	0.20202	0.22956
13.24	0.275447	0.17944	0.390205	0.185932	0.227304
13.26	0.287459	0.196167	0.40414	0.199377	0.210985
13.28	0.279645	0.163415	0.425476	0.21989	0.222408
13.3	0.308038	0.166123	0.400482	0.225125	0.229737
13.32	0.293336	0.175142	0.404944	0.232108	0.204055
13.34	0.273192	0.163437	0.395857	0.2141	0.228866
13.36	0.256877	0.157254	0.422519	0.225679	0.227144
13.38	0.256936	0.148023	0.422808	0.212078	0.23799
13.4	0.259852	0.12218	0.421502	0.2269	0.220012
13.42	0.208706	0.133107	0.423203	0.201591	0.248168
13.44	0.202808	0.148247	0.411777	0.20781	0.255011
13.46	0.237731	0.18027	0.409905	0.219444	0.220665
13.48	0.213094	0.147987	0.404264	0.220554	0.203112
13.5	0.267589	0.140834	0.414772	0.230459	0.221136
13.52	0.275378	0.130934	0.417718	0.208215	0.194585
13.54	0.299038	0.160772	0.410135	0.213446	0.215723
13.56	0.257193	0.142821	0.388626	0.211111	0.237627
13.58	0.252179	0.165886	0.399475	0.233263	0.233155
13.6	0.264609	0.141568	0.414054	0.222271	0.261354
13.62	0.251912	0.141519	0.412625	0.222634	0.262124
13.64	0.264181	0.128934	0.414393	0.192871	0.244205
13.66	0.238377	0.163211	0.399911	0.216031	0.262379
13.68	0.257585	0.145074	0.415637	0.223826	0.251236
13.7	0.32748	0.168386	0.415994	0.201523	0.262406
13.72	0.325738	0.137954	0.392082	0.20554	0.251449
13.74	0.319043	0.129743	0.400376	0.217282	0.270928
13.76	0.323591	0.152411	0.406462	0.237417	0.309468
13.78	0.316063	0.134918	0.40541	0.214158	0.28195
13.8	0.335158	0.128425	0.418972	0.207021	0.277377
13.82	0.32042	0.146448	0.418892	0.201021	0.262925
13.84	0.266059	0.124538	0.401909	0.226492	0.266082
13.86	0.247261	0.15096	0.412602	0.234498	0.294464
13.88	0.249126	0.136373	0.440445	0.219456	0.318751
13.9	0.244601	0.130956	0.418372	0.216244	0.346434
13.92	0.26928	0.147744	0.431233	0.211176	0.323296
13.94	0.251367	0.126424	0.450323	0.219031	0.330069
13.96	0.31563	0.131902	0.442227	0.193066	0.337307
13.98	0.305717	0.139923	0.423142	0.202157	0.320864
14	0.31897	0.158578	0.39546	0.220135	0.326436
14.02	0.307435	0.155598	0.370431	0.21093	0.30093
14.04	0.244153	0.149422	0.418027	0.208716	0.294296
14.06	0.248479	0.128398	0.420376	0.231585	0.303487
14.08	0.244025	0.146508	0.430731	0.226928	0.325955
14.1	0.245945	0.13105	0.422498	0.215136	0.285075
14.12	0.253912	0.156001	0.433809	0.237492	0.257676
14.14	0.240659	0.146012	0.424947	0.21607	0.283763
14.16	0.221725	0.176374	0.383943	0.194358	0.299679
14.18	0.247411	0.167208	0.363183	0.220354	0.324922
14.2	0.246539	0.1542	0.394641	0.203435	0.311827
14.22	0.238094	0.176563	0.379316	0.227611	0.282035
14.24	0.25693	0.159245	0.381652	0.208818	0.292882
14.26	0.263134	0.156157	0.388418	0.228965	0.291159
14.28	0.246881	0.17377	0.407821	0.229669	0.278973
14.3	0.236033	0.172407	0.416164	0.23377	0.294942
14.32	0.192456	0.174789	0.414896	0.239573	0.23201
14.34	0.213147	0.171768	0.422528	0.212158	0.231913
14.36	0.220991	0.179017	0.391193	0.232787	0.247666
14.38	0.24448	0.150637	0.424898	0.247345	0.254473
14.4	0.259984	0.163318	0.408938	0.235053	0.291221
14.42	0.264874	0.170077	0.416434	0.232322	0.288993
14.44	0.257045	0.147307	0.400524	0.247772	0.280893
14.46	0.255342	0.156321	0.40391	0.267208	0.327211
14.48	0.235116	0.177614	0.424343	0.232048	0.307295
14.5	0.235479	0.16973	0.417317	0.246772	0.333345
14.52	0.24562	0.166048	0.408674	0.245818	0.298955
14.54	0.229698	0.153058	0.39814	0.234192	0.296305
14.56	0.229406	0.120907	0.375986	0.247721	0.312898
14.58	0.199296	0.114115	0.398837	0.242208	0.299777
14.6	0.221995	0.127885	0.387087	0.253391	0.294087
14.62	0.222956	0.137758	0.409478	0.22047	0.319211
14.64	0.2604	0.116456	0.438894	0.239913	0.270942
14.66	0.241309	0.134952	0.43904	0.251259	0.306385
14.68	0.245094	0.120716	0.440005	0.23722	0.318978
14.7	0.244498	0.127631	0.450162	0.245113	0.317647
14.72	0.242022	0.133896	0.450552	0.245247	0.300296
14.74	0.24949	0.115809	0.440923	0.246851	0.295786
14.76	0.24129	0.135639	0.412923	0.235748	0.304143
14.78	0.211888	0.152588	0.41361	0.253326	0.299724
14.8	0.233774	0.139487	0.43782	0.270411	0.290507
14.82	0.269036	0.14029	0.4547	0.250972	0.273399
14.84	0.271886	0.134053	0.456638	0.249959	0.279783
14.86	0.280276	0.108808	0.440958	0.240745	0.277821
14.88	0.269759	0.115063	0.485901	0.224098	0.306489
14.9	0.295906	0.142083	0.44098	0.241127	0.29138
14.92	0.269561	0.137396	0.413392	0.221631	0.306826
14.94	0.281965	0.150255	0.423805	0.224343	0.304815
14.96	0.299942	0.138141	0.423635	0.219492	0.306131
14.98	0.298155	0.138231	0.429197	0.216613	0.320314
15	0.28595	0.133696	0.441198	0.254215	0.311985
15.02	0.300273	0.123169	0.437881	0.215752	0.288137
15.04	0.291608	0.125452	0.441737	0.235201	0.284937
15.06	0.279101	0.134719	0.425128	0.244346	0.285685
15.08	0.270537	0.110037	0.425177	0.227251	0.310135
15.1	0.262418	0.124217	0.416459	0.228917	0.298364
15.12	0.283272	0.12519	0.452918	0.237818	0.284805
15.14	0.268242	0.120547	0.452615	0.213991	0.287453
15.16	0.297797	0.136452	0.418007	0.225551	0.288952
15.18	0.278577	0.132045	0.482268	0.253336	0.320481
15.2	0.280558	0.136168	0.483868	0.228091	0.300952
15.22	0.263442	0.121971	0.468923	0.235388	0.311474
15.24	0.289671	0.13246	0.452815	0.230064	0.304976
15.26	0.256465	0.129238	0.489593	0.222199	0.307187
15.28	0.267156	0.122338	0.500729	0.236081	0.296291
15.3	0.256882	0.130884	0.484477	0.208214	0.282105
15.32	0.247912	0.120959	0.484722	0.226031	0.281155
15.34	0.228546	0.107901	0.518853	0.235719	0.291008
15.36	0.198437	0.127904	0.521676	0.265014	0.283762
15.38	0.225945	0.121373	0.528157	0.235913	0.276526
15.4	0.192884	0.120815	0.512833	0.234985	0.290058
15.42	0.229129	0.117931	0.513692	0.243126	0.28779
15.44	0.202419	0.112175	0.494371	0.245462	0.330284
15.46	0.167431	0.121817	0.513739	0.265364	0.288681
15.48	0.197518	0.127002	0.527036	0.251834	0.290333
15.5	0.221823	0.135619	0.512048	0.247142	0.28834
15.52	0.246227	0.128876	0.484821	0.247796	0.284226
15.54	0.245372	0.135521	0.530363	0.237773	0.26961
15.56	0.224026	0.118829	0.538775	0.233702	0.291489
15.58	0.237502	0.145594	0.514613	0.220561	0.304043
15.6	0.24997	0.12395	0.519981	0.229767	0.281001
15.62	0.235355	0.106766	0.510834	0.211171	0.281714
15.64	0.211653	0.113499	0.501104	0.214019	0.28161
15.66	0.225359	0.113049	0.488325	0.222434	0.289426
15.68	0.232911	0.154756	0.500096	0.225655	0.307851
15.7	0.222219	0.127292	0.490616	0.219629	0.269661
15.72	0.209886	0.119793	0.49626	0.254889	0.290768
15.74	0.24222	0.124219	0.545349	0.247597	0.293752
15.76	0.225408	0.12549	0.490353	0.248864	0.263072
15.78	0.228394	0.125687	0.460578	0.239797	0.284785
15.8	0.197431	0.137453	0.481941	0.245986	0.27889
15.82	0.183059	0.116189	0.494856	0.255155	0.317561
15.84	0.215233	0.126198	0.499811	0.255634	0.327153
15.86	0.206617	0.131639	0.500853	0.239008	0.311432
15.88	0.229202	0.128051	0.518331	0.244992	0.302929
15.9	0.205548	0.12148	0.499287	0.24082	0.350927
15.92	0.192494	0.123573	0.493748	0.2357	0.303646
15.94	0.21159	0.123071	0.506342	0.25489	0.302312
15.96	0.211966	0.125651	0.513682	0.23783	0.292623
15.98	0.22246	0.139632	0.499348	0.221045	0.303938
16	0.230953	0.127893	0.500503	0.252941	0.324228
16.02	0.222402	0.134123	0.507893	0.22671	0.367393
16.04	0.240562	0.146331	0.513876	0.235218	0.366154
16.06	0.231777	0.14088	0.490562	0.237265	0.378775
16.08	0.207936	0.167672	0.47887	0.237419	0.398367
16.1	0.189162	0.152351	0.500248	0.238622	0.369121
16.12	0.190444	0.131668	0.501961	0.246148	0.383693
16.14	0.224274	0.142399	0.46323	0.25746	0.408452
16.16	0.26108	0.122424	0.503782	0.217641	0.401909
16.18	0.229526	0.146564	0.494256	0.236857	0.391477
16.2	0.231361	0.159093	0.482769	0.240635	0.382834
16.22	0.226261	0.142698	0.5434	0.263655	0.387063
16.24	0.223847	0.154158	0.553423	0.239317	0.39544
16.26	0.193337	0.145561	0.546314	0.218295	0.377096
16.28	0.201603	0.148111	0.529903	0.21725	0.402537
16.3	0.213162	0.182558	0.548745	0.229559	0.373047
16.32	0.227337	0.182666	0.529856	0.224227	0.416115
16.34	0.232752	0.186487	0.531919	0.24405	0.399115
16.36	0.219474	0.139668	0.514598	0.225257	0.42196
16.38	0.251395	0.141552	0.509856	0.24591	0.422974
16.4	0.254944	0.144748	0.509582	0.230527	0.435824
16.42	0.236613	0.15422	0.518086	0.245162	0.423739
16.44	0.258605	0.140986	0.515299	0.233153	0.426079
16.46	0.258552	0.165221	0.509332	0.240066	0.412838
16.48	0.246422	0.161624	0.497147	0.203718	0.421131
16.5	0.235633	0.152824	0.525154	0.21165	0.408304
16.52	0.241657	0.144983	0.515319	0.209486	0.418739
16.54	0.248823	0.153101	0.49409	0.23529	0.440402
16.56	0.214813	0.138393	0.489956	0.222953	0.411737
16.58	0.224459	0.152128	0.489715	0.235232	0.42913
16.6	0.21102	0.165717	0.469887	0.228001	0.416149
16.62	0.199471	0.165193	0.495977	0.208786	0.38679
16.64	0.245557	0.16145	0.476572	0.237815	0.410827
16.66	0.181365	0.140283	0.463109	0.231504	0.428234
16.68	0.204044	0.15283	0.473846	0.221717	0.419695
16.7	0.226044	0.138843	0.473582	0.226691	0.421016
16.72	0.216951	0.152344	0.462159	0.215942	0.403155
16.74	0.217093	0.150239	0.463919	0.229998	0.424647
16.76	0.221987	0.174926	0.471908	0.239995	0.438915
16.78	0.23104	0.137561	0.473849	0.238105	0.439953
16.8	0.233207	0.142985	0.503153	0.252733	0.428781
16.82	0.23385	0.160866	0.505943	0.23618	0.445081
16.84	0.207281	0.141489	0.461109	0.246039	0.460757
16.86	0.201595	0.159286	0.480926	0.23665	0.43887
16.88	0.20173	0.149751	0.48773	0.212681	0.456568
16.9	0.21492	0.178534	0.454982	0.2289	0.43722
16.92	0.209993	0.156295	0.460889	0.248504	0.436725
16.94	0.243472	0.149739	0.460998	0.247976	0.422611
16.96	0.23765	0.152178	0.480314	0.236842	0.416967
16.98	0.241704	0.169154	0.479905	0.204002	0.386833
17	0.23511	0.154059	0.512521	0.204444	0.424378
17.02	0.220674	0.164188	0.502606	0.195771	0.399436
17.04	0.211582	0.158843	0.476465	0.18989	0.413314
17.06	0.232322	0.156578	0.527591	0.218746	0.429595
17.08	0.222879	0.141409	0.511219	0.197178	0.415739
17.1	0.235576	0.167741	0.532077	0.230433	0.413279
17.12	0.200137	0.162186	0.516255	0.224298	0.369385
17.14	0.209037	0.175035	0.483539	0.192769	0.368243
17.16	0.205975	0.165888	0.500935	0.222804	0.429805
17.18	0.240252	0.189578	0.507912	0.205924	0.426174
17.2	0.212515	0.175776	0.518914	0.210553	0.411198
17.22	0.240801	0.167187	0.51442	0.217442	0.427128
17.24	0.255328	0.166428	0.535155	0.194684	0.436896
17.26	0.277282	0.172288	0.531292	0.188753	0.419398
17.28	0.242968	0.159704	0.510653	0.208821	0.434586
17.3	0.2564	0.165664	0.526778	0.209327	0.373514
17.32	0.256615	0.170899	0.508118	0.216893	0.385338
17.34	0.275671	0.163671	0.494887	0.22517	0.456072
17.36	0.265547	0.17532	0.508392	0.216792	0.454025
17.38	0.259866	0.157253	0.492467	0.219649	0.468191
17.4	0.259512	0.142597	0.479812	0.201958	0.456796
17.42	0.271473	0.175473	0.472247	0.225412	0.422613
17.44	0.285358	0.15403	0.470166	0.20856	0.468251
17.46	0.282769	0.157987	0.458565	0.220837	0.424626
17.48	0.302226	0.152189	0.478314	0.221923	0.428982
17.5	0.30181	0.141629	0.469356	0.196874	0.439528
17.52	0.290766	0.136061	0.468503	0.23714	0.406654
17.54	0.30466	0.159216	0.456679	0.225176	0.474501
17.56	0.299757	0.153116	0.442076	0.226404	0.450272
17.58	0.276461	0.15161	0.485922	0.241217	0.456551
17.6	0.280725	0.134475	0.503476	0.223582	0.478124
17.62	0.259674	0.144119	0.504042	0.223595	0.463545
17.64	0.244425	0.137945	0.486522	0.217334	0.466206
17.66	0.311373	0.143695	0.507366	0.230681	0.442591
17.68	0.301109	0.153	0.505942	0.221322	0.415387
17.7	0.311492	0.162744	0.485507	0.234883	0.424866
17.72	0.288441	0.168447	0.508657	0.235946	0.457358
17.74	0.305189	0.152629	0.492918	0.224367	0.415498
17.76	0.303889	0.141482	0.524091	0.217513	0.381426
17.78	0.30262	0.144602	0.47956	0.228938	0.39728
17.8	0.309118	0.146534	0.507728	0.227045	0.386687
17.82	0.315744	0.160332	0.516218	0.241349	0.390602
17.84	0.287263	0.141474	0.498344	0.228698	0.446714
17.86	0.289787	0.153192	0.492631	0.215017	0.446353
17.88	0.2887	0.152376	0.496444	0.242095	0.391472
17.9	0.296276	0.149953	0.475629	0.224451	0.40802
17.92	0.304955	0.139789	0.461337	0.221588	0.416576
17.94	0.257	0.139067	0.457671	0.201675	0.399807
17.96	0.248031	0.149022	0.454388	0.225964	0.407623
17.98	0.27529	0.156231	0.456161	0.243044	0.417491
18	0.304197	0.164533	0.490164	0.232353	0.424426
18.02	0.285166	0.157708	0.475563	0.223937	0.388781
18.04	0.291214	0.155347	0.434535	0.216959	0.393454
18.06	0.287733	0.147084	0.451199	0.233754	0.359207
18.08	0.304075	0.157066	0.441014	0.232132	0.410755
18.1	0.276105	0.15525	0.449177	0.221058	0.393422
18.12	0.311347	0.153394	0.474481	0.254024	0.399273
18.14	0.304169	0.157666	0.450346	0.239247	0.368017
18.16	0.310226	0.154505	0.464569	0.231019	0.386629
18.18	0.32529	0.144297	0.447953	0.223973	0.403079
18.2	0.32842	0.157306	0.439751	0.237936	0.40756
18.22	0.307016	0.124232	0.453087	0.25114	0.368557
18.24	0.311157	0.134717	0.445475	0.241992	0.408877
18.26	0.290153	0.136961	0.436768	0.233521	0.38126
18.28	0.291031	0.143424	0.43281	0.24753	0.393615
18.3	0.261985	0.131769	0.424338	0.251703	0.377079
18.32	0.285518	0.145101	0.437486	0.25448	0.380986
18.34	0.286683	0.150122	0.441678	0.238525	0.400617
18.36	0.297399	0.146428	0.450855	0.248705	0.379066
18.38	0.269613	0.138801	0.437965	0.231189	0.411506
18.4	0.276528	0.14319	0.441573	0.226209	0.380447
18.42	0.263652	0.134041	0.416249	0.215474	0.37649
18.44	0.268446	0.13524	0.463041	0.252052	0.411972
18.46	0.271626	0.116895	0.461376	0.216487	0.417558
18.48	0.222929	0.127991	0.47435	0.228351	0.406221
18.5	0.30653	0.151643	0.47014	0.262749	0.428619
18.52	0.276759	0.132949	0.479178	0.241944	0.405755
18.54	0.290211	0.149881	0.473108	0.258084	0.404255
18.56	0.300507	0.146545	0.474295	0.257887	0.394533
18.58	0.290213	0.147527	0.467995	0.240534	0.386799
18.6	0.297589	0.131337	0.460666	0.246279	0.40618
18.62	0.283419	0.126314	0.453582	0.222794	0.387688
18.64	0.287787	0.127719	0.445986	0.232682	0.40846
18.66	0.300122	0.137478	0.441164	0.261419	0.388272
18.68	0.304553	0.149383	0.438891	0.205002	0.385138
18.7	0.271819	0.143674	0.478411	0.251768	0.39907
18.72	0.245993	0.134257	0.455642	0.271024	0.375302
18.74	0.250735	0.136691	0.494548	0.226865	0.37415
18.76	0.277513	0.140433	0.480796	0.254795	0.393679
18.78	0.265649	0.144608	0.466068	0.233664	0.399714
18.8	0.275172	0.154072	0.471164	0.228258	0.40621
18.82	0.268856	0.140218	0.456786	0.224572	0.397026
18.84	0.264844	0.132713	0.447893	0.231537	0.394118
18.86	0.264766	0.140459	0.426822	0.25626	0.414697
18.88	0.291598	0.153318	0.448946	0.2734	0.426057
18.9	0.304658	0.140283	0.420597	0.255862	0.43531
18.92	0.287999	0.127049	0.414652	0.245508	0.425653
18.94	0.288573	0.14339	0.416706	0.254819	0.412467
18.96	0.256297	0.142163	0.454212	0.247277	0.430225
18.98	0.288914	0.15112	0.432727	0.223918	0.408015
19	0.294514	0.149503	0.422676	0.232281	0.408819
19.02	0.29087	0.141218	0.430851	0.250641	0.404519
19.04	0.2566	0.145809	0.421652	0.245602	0.409726
19.06	0.299605	0.14074	0.437141	0.234008	0.400418
19.08	0.27474	0.161018	0.408506	0.238841	0.391981
19.1	0.264581	0.163033	0.443477	0.205785	0.381213
19.12	0.260814	0.1423	0.471682	0.222118	0.411032
19.14	0.223161	0.144655	0.442292	0.245151	0.426574
19.16	0.290309	0.15801	0.458298	0.254721	0.433983
19.18	0.305181	0.155286	0.475542	0.247719	0.449288
19.2	0.321584	0.153838	0.436252	0.273417	0.460006
19.22	0.308182	0.140451	0.434866	0.24613	0.418756
19.24	0.317628	0.125096	0.450533	0.205619	0.405926
19.26	0.29259	0.123657	0.433463	0.218934	0.39088
19.28	0.336519	0.151517	0.439091	0.232106	0.408517
19.3	0.325078	0.134019	0.440451	0.233858	0.378183
19.32	0.321271	0.136835	0.42698	0.239321	0.398101
19.34	0.367748	0.156627	0.439313	0.245455	0.405056
19.36	0.322669	0.146636	0.451408	0.223429	0.378597
19.38	0.341828	0.161692	0.467808	0.206479	0.407265
19.4	0.303192	0.143065	0.454959	0.199574	0.395707
19.42	0.299088	0.147106	0.45629	0.183684	0.389015
19.44	0.304103	0.140252	0.465826	0.206098	0.393387
19.46	0.319856	0.140255	0.450215	0.223961	0.400268
19.48	0.303557	0.142594	0.478179	0.190144	0.417745
19.5	0.241166	0.158626	0.457966	0.197817	0.449703
19.52	0.3232	0.150717	0.468476	0.180295	0.470191
19.54	0.281891	0.143158	0.444544	0.18685	0.439343
19.56	0.31179	0.135666	0.460589	0.186349	0.441762
19.58	0.367341	0.137191	0.456722	0.205101	0.430974
19.6	0.303945	0.124967	0.435548	0.198167	0.420028
19.62	0.278143	0.133882	0.453746	0.214767	0.426599
19.64	0.278208	0.134469	0.42563	0.20812	0.401562
19.66	0.352895	0.140901	0.422117	0.236032	0.389646
19.68	0.322507	0.127923	0.455665	0.197986	0.355594
19.7	0.328723	0.127408	0.433261	0.214191	0.381002
19.72	0.295312	0.125396	0.459375	0.211205	0.356808
19.74	0.303086	0.12993	0.464414	0.237613	0.386294
19.76	0.255427	0.142903	0.464945	0.246	0.382794
19.78	0.300305	0.134018	0.417916	0.213708	0.368734
19.8	0.2981	0.149455	0.441427	0.233126	0.330793
19.82	0.293141	0.164893	0.442936	0.218117	0.336941
19.84	0.311803	0.159433	0.390255	0.239421	0.325388
19.86	0.275033	0.164494	0.413106	0.233349	0.313205
19.88	0.269664	0.146672	0.447293	0.257644	0.312509
19.9	0.320812	0.15805	0.440728	0.241311	0.316935
19.92	0.282225	0.138671	0.423008	0.253087	0.30955
19.94	0.313217	0.140428	0.428656	0.267901	0.330304
19.96	0.325993	0.145795	0.43163	0.23286	0.337448
19.98	0.339023	0.159588	0.429484	0.244663	0.345426
20	0.355226	0.138076	0.397862	0.24317	0.340016
20.02	0.33408	0.153151	0.421107	0.238377	0.335016
20.04	0.321384	0.152118	0.466561	0.225311	0.33069
20.06	0.34752	0.151331	0.464487	0.244798	0.332813
20.08	0.302081	0.134671	0.477301	0.233166	0.338535
20.1	0.308472	0.155564	0.487743	0.198119	0.329568
20.12	0.289241	0.149383	0.554148	0.234088	0.335416
20.14	0.303131	0.153803	0.55007	0.261873	0.335416
20.16	0.308598	0.141143	0.510205	0.252186	0.376027
20.18	0.301108	0.144999	0.510098	0.246491	0.385388
20.2	0.328631	0.144436	0.507072	0.22978	0.396577
20.22	0.2912	0.15135	0.521734	0.241766	0.403861
20.24	0.288863	0.141931	0.520534	0.23534	0.40006
20.26	0.315271	0.143845	0.485127	0.2326	0.399253
20.28	0.305669	0.141638	0.442173	0.189664	0.40633
20.3	0.278744	0.153443	0.469842	0.213746	0.389091
20.32	0.305656	0.160738	0.478953	0.204248	0.3836
20.34	0.276934	0.155176	0.482412	0.208745	0.383577
20.36	0.311364	0.144635	0.491613	0.208154	0.385546
20.38	0.308099	0.154489	0.470695	0.201268	0.394449
20.4	0.276489	0.136573	0.460716	0.21466	0.379475
20.42	0.29381	0.143565	0.441296	0.182094	0.386662
20.44	0.311454	0.149176	0.442734	0.219481	0.39196
20.46	0.295819	0.150782	0.468669	0.209226	0.378918
20.48	0.268703	0.141657	0.480349	0.189511	0.410755
20.5	0.287678	0.132643	0.442603	0.215542	0.390181
20.52	0.31506	0.135441	0.437374	0.20514	0.395024
20.54	0.28318	0.157006	0.457395	0.206807	0.391847
20.56	0.295638	0.139983	0.481774	0.193266	0.348564
20.58	0.296613	0.127965	0.4756	0.197796	0.357803
20.6	0.331012	0.154134	0.458871	0.19863	0.370074
20.62	0.329707	0.159431	0.476539	0.215812	0.35506
20.64	0.302198	0.132747	0.467807	0.218387	0.370371
20.66	0.331502	0.143297	0.47454	0.208601	0.359704
20.68	0.309849	0.13012	0.474528	0.201015	0.385362
20.7	0.273855	0.138035	0.50657	0.216961	0.367561
20.72	0.28716	0.142525	0.462748	0.227359	0.374708
20.74	0.262475	0.149677	0.473756	0.270079	0.369709
20.76	0.284401	0.142437	0.483747	0.233661	0.361936
20.78	0.306867	0.151999	0.470405	0.217957	0.357908
20.8	0.304895	0.14756	0.459193	0.208853	0.383422
20.82	0.303003	0.137857	0.479343	0.232412	0.375931
20.84	0.289723	0.146108	0.511445	0.231476	0.397903
20.86	0.325607	0.14064	0.481558	0.200593	0.393181
20.88	0.289155	0.131709	0.46811	0.226379	0.427428
20.9	0.278735	0.140618	0.466135	0.1988	0.407428
20.92	0.306483	0.13853	0.448409	0.215746	0.427699
20.94	0.352275	0.12679	0.446048	0.233919	0.396323
20.96	0.371805	0.129066	0.496322	0.190404	0.417594
20.98	0.322274	0.13693	0.485487	0.183	0.419975
21	0.332199	0.137934	0.489694	0.221033	0.401426
21.02	0.300077	0.132763	0.468027	0.199862	0.408713
21.04	0.308533	0.125354	0.439667	0.238628	0.37609
21.06	0.29244	0.147791	0.442019	0.228949	0.357639
21.08	0.258209	0.148581	0.479193	0.23329	0.332317
21.1	0.301514	0.154584	0.461408	0.232411	0.360264
21.12	0.274792	0.128335	0.454596	0.247396	0.394738
21.14	0.296486	0.144907	0.444377	0.257539	0.395661
21.16	0.316662	0.118779	0.462933	0.227654	0.388858
21.18	0.311532	0.143897	0.460371	0.250739	0.394466
21.2	0.328333	0.134512	0.452551	0.223945	0.397048
21.22	0.334911	0.134642	0.474513	0.228186	0.399649
21.24	0.304379	0.156945	0.459867	0.265018	0.364968
21.26	0.297024	0.154119	0.434312	0.216327	0.401262
21.28	0.299364	0.156972	0.439153	0.272417	0.386424
21.3	0.290478	0.148875	0.442937	0.247469	0.377704
21.32	0.295946	0.151171	0.432907	0.225083	0.399319
21.34	0.305941	0.152567	0.419704	0.218418	0.404707
21.36	0.343115	0.126224	0.440097	0.211205	0.40496
21.38	0.314058	0.137278	0.415604	0.192351	0.399983
21.4	0.349784	0.130454	0.430459	0.209896	0.39398
21.42	0.362168	0.14551	0.453941	0.224747	0.381864
21.44	0.369252	0.139698	0.45061	0.2245	0.390993
21.46	0.357355	0.130854	0.468781	0.238952	0.38787
21.48	0.333689	0.12025	0.455761	0.209267	0.36828
21.5	0.328398	0.121284	0.452765	0.201316	0.37722
21.52	0.295106	0.141469	0.460955	0.226096	0.372063
21.54	0.282532	0.119656	0.448593	0.22005	0.350189
21.56	0.267579	0.117446	0.453832	0.223607	0.338734
21.58	0.284079	0.112863	0.435996	0.251182	0.368745
21.6	0.268327	0.125926	0.40208	0.238534	0.363969
21.62	0.282693	0.135223	0.417084	0.217233	0.388613
21.64	0.270348	0.125262	0.441029	0.209752	0.39964
21.66	0.286476	0.128527	0.42393	0.203646	0.400269
21.68	0.259829	0.125915	0.44157	0.193364	0.400693
21.7	0.26857	0.113651	0.4421	0.220379	0.406892
21.72	0.275647	0.117897	0.434669	0.23431	0.413209
21.74	0.265205	0.116426	0.438502	0.249854	0.403857
21.76	0.275371	0.126504	0.449718	0.23436	0.396288
21.78	0.255366	0.132618	0.449797	0.235878	0.358068
21.8	0.266773	0.125973	0.463162	0.234305	0.386032
21.82	0.284813	0.127814	0.477557	0.238069	0.374769
21.84	0.303881	0.12231	0.457117	0.242117	0.381282
21.86	0.310411	0.119356	0.453808	0.226327	0.407289
21.88	0.312124	0.123283	0.46279	0.219639	0.417956
21.9	0.319732	0.120292	0.465746	0.208347	0.433564
21.92	0.315991	0.135524	0.445814	0.225151	0.413134
21.94	0.319917	0.130462	0.449427	0.236783	0.386254
21.96	0.333438	0.131209	0.427536	0.216022	0.398363
21.98	0.353194	0.12404	0.424336	0.211729	0.379718
22	0.353256	0.126436	0.45727	0.243909	0.372415
22.02	0.327744	0.11836	0.464747	0.238081	0.369235
22.04	0.331873	0.110263	0.454707	0.243952	0.370077
22.06	0.332647	0.120521	0.455298	0.248372	0.363897
22.08	0.309162	0.122248	0.47236	0.232044	0.376346
22.1	0.305729	0.112572	0.462467	0.248641	0.355748
22.12	0.321477	0.127246	0.465541	0.260433	0.3789
22.14	0.326982	0.120371	0.483076	0.265388	0.393002
22.16	0.297779	0.127367	0.479329	0.237455	0.380081
22.18	0.323363	0.126291	0.477465	0.251941	0.382559
22.2	0.271124	0.132524	0.457875	0.225363	0.387501
22.22	0.325212	0.12311	0.460573	0.257573	0.399307
22.24	0.312538	0.129547	0.46721	0.258749	0.399561
22.26	0.333449	0.125494	0.466537	0.26158	0.406146
22.28	0.325944	0.120377	0.459147	0.224447	0.425445
22.3	0.330638	0.105245	0.502191	0.224886	0.42629
22.32	0.329162	0.115422	0.489551	0.221209	0.425746
22.34	0.32435	0.130243	0.490827	0.240674	0.413297
22.36	0.327632	0.109784	0.489715	0.251192	0.412284
22.38	0.320751	0.113832	0.463351	0.245132	0.409832
22.4	0.326355	0.124031	0.453275	0.237354	0.444536
22.42	0.317419	0.120857	0.434346	0.217058	0.410849
22.44	0.3324	0.125481	0.458028	0.252861	0.404589
22.46	0.343511	0.130909	0.438943	0.241593	0.390802
22.48	0.308413	0.13313	0.460239	0.262266	0.407644
22.5	0.311723	0.146645	0.457668	0.239081	0.390349
22.52	0.29643	0.125963	0.461553	0.243178	0.381369
22.54	0.323387	0.131711	0.441662	0.209198	0.354436
22.56	0.314032	0.138493	0.465323	0.254377	0.397834
22.58	0.31551	0.130914	0.453856	0.23296	0.385223
22.6	0.322782	0.108042	0.468282	0.240182	0.390503
22.62	0.314019	0.126253	0.438684	0.238104	0.374694
22.64	0.302924	0.120858	0.444412	0.209488	0.39273
22.66	0.340009	0.129808	0.456102	0.227451	0.411665
22.68	0.339681	0.120639	0.438193	0.217455	0.370567
22.7	0.333052	0.113854	0.456222	0.209804	0.370801
22.72	0.321454	0.126602	0.461679	0.230329	0.393024
22.74	0.323279	0.12863	0.443556	0.234249	0.389642
22.76	0.329493	0.13577	0.445381	0.186628	0.402079
22.78	0.317308	0.131153	0.453552	0.224747	0.404128
22.8	0.338467	0.126679	0.44535	0.221011	0.38602
22.82	0.323952	0.125258	0.433864	0.229186	0.391905
22.84	0.333891	0.121407	0.422588	0.23615	0.405986
22.86	0.315641	0.117212	0.424969	0.246372	0.38983
22.88	0.328519	0.109087	0.440345	0.235255	0.406167
22.9	0.342894	0.114895	0.444771	0.229111	0.398925
22.92	0.337589	0.121444	0.44076	0.276969	0.39441
22.94	0.282918	0.122343	0.440756	0.253015	0.373742
22.96	0.260476	0.131648	0.454232	0.234977	0.374283
22.98	0.323008	0.133244	0.437074	0.252693	0.349616
23	0.309061	0.122279	0.431439	0.270978	0.357367
23.02	0.320634	0.128565	0.454624	0.291627	0.366404
23.04	0.329626	0.129594	0.433591	0.276669	0.376165
23.06	0.307914	0.12653	0.431451	0.265834	0.353399
23.08	0.300619	0.121528	0.444898	0.279058	0.381047
23.1	0.303928	0.131504	0.450534	0.249617	0.41403
23.12	0.333893	0.128207	0.42593	0.268205	0.39361
23.14	0.331056	0.137715	0.441013	0.237333	0.368489
23.16	0.301809	0.131333	0.460234	0.240409	0.404754
23.18	0.317882	0.125272	0.478299	0.252979	0.393816
23.2	0.314454	0.136195	0.497468	0.230056	0.38172
23.22	0.289475	0.132921	0.467873	0.262204	0.376016
23.24	0.300404	0.132986	0.449103	0.276582	0.386095
23.26	0.319834	0.128448	0.428949	0.271286	0.413413
23.28	0.298486	0.139906	0.426409	0.25458	0.398831
23.3	0.292134	0.126636	0.432794	0.242163	0.387237
23.32	0.296755	0.119472	0.445029	0.272545	0.39533
23.34	0.297899	0.117179	0.444613	0.242524	0.395469
23.36	0.338989	0.121314	0.440111	0.251612	0.373254
23.38	0.360028	0.12756	0.432547	0.264905	0.383631
23.4	0.374034	0.143091	0.431462	0.291148	0.385922
23.42	0.376128	0.122078	0.46081	0.215626	0.380771
23.44	0.334286	0.120951	0.428743	0.236238	0.397957
23.46	0.325703	0.134437	0.435005	0.246712	0.41159
23.48	0.337595	0.115405	0.447021	0.277625	0.408904
23.5	0.293331	0.113693	0.454234	0.259254	0.395762
23.52	0.307881	0.125954	0.429417	0.261358	0.368977
23.54	0.29267	0.136604	0.44024	0.284298	0.377469
23.56	0.288705	0.146872	0.439673	0.264893	0.359274
23.58	0.279034	0.123698	0.477314	0.263975	0.367115
23.6	0.264088	0.132864	0.456754	0.212711	0.368327
23.62	0.27551	0.116567	0.458015	0.232624	0.342548
23.64	0.257302	0.124653	0.476209	0.229264	0.37696
23.66	0.268155	0.139757	0.441167	0.248423	0.368083
23.68	0.241351	0.124151	0.448992	0.25922	0.366309
23.7	0.259243	0.126779	0.447555	0.226624	0.396149
23.72	0.264235	0.142389	0.444584	0.209806	0.40488
23.74	0.246286	0.123028	0.4437	0.261262	0.400451
23.76	0.242263	0.124549	0.43441	0.267579	0.404626
23.78	0.244986	0.135081	0.4654	0.288015	0.385082
23.8	0.239093	0.116787	0.463281	0.268694	0.377879
23.82	0.247724	0.133395	0.464781	0.291896	0.365892
23.84	0.247694	0.135547	0.488212	0.270179	0.363017
23.86	0.274256	0.135273	0.488948	0.249636	0.387989
23.88	0.249849	0.135222	0.475962	0.268771	0.376789
23.9	0.268618	0.129285	0.456642	0.264572	0.375937
23.92	0.26032	0.119421	0.491088	0.26581	0.377933
23.94	0.284006	0.139175	0.520122	0.263941	0.376528
23.96	0.286598	0.132586	0.488009	0.289946	0.396126
23.98	0.284267	0.13147	0.502362	0.258779	0.381783
24	0.281243	0.133375	0.471996	0.252098	0.386405
24.02	0.296476	0.153831	0.485735	0.25841	0.386755
24.04	0.263026	0.133936	0.486508	0.269413	0.381582
24.06	0.265793	0.134039	0.482629	0.27778	0.358133
24.08	0.270772	0.138779	0.49159	0.246466	0.346495
24.1	0.265217	0.154496	0.479774	0.263197	0.3421
24.12	0.274867	0.135552	0.49109	0.276321	0.332436
24.14	0.267368	0.153769	0.479417	0.280578	0.346833
24.16	0.26296	0.144526	0.46657	0.284445	0.364196
24.18	0.293202	0.142815	0.466366	0.279073	0.344539
24.2	0.301619	0.135367	0.446509	0.265874	0.339864
24.22	0.315758	0.142077	0.477183	0.278313	0.339953
24.24	0.277704	0.13521	0.457692	0.276342	0.3337
24.26	0.285713	0.136929	0.469151	0.275503	0.344684
24.28	0.267625	0.134328	0.463667	0.251338	0.335598
24.3	0.269849	0.125776	0.469522	0.254194	0.349784
24.32	0.311629	0.114651	0.482215	0.285982	0.344235
24.34	0.297321	0.120146	0.493076	0.260841	0.344587
24.36	0.301232	0.112725	0.470999	0.264941	0.352472
24.38	0.276543	0.105647	0.486355	0.277487	0.358739
24.4	0.293984	0.102815	0.479864	0.257934	0.359435
24.42	0.307175	0.118379	0.482712	0.272635	0.353399
24.44	0.292807	0.122317	0.452971	0.268268	0.348272
24.46	0.302686	0.120812	0.464808	0.260924	0.355167
24.48	0.284822	0.142611	0.466601	0.292758	0.375001
24.5	0.305903	0.107946	0.453879	0.288327	0.361085
24.52	0.292134	0.0958957	0.472354	0.271415	0.361516
24.54	0.26601	0.101166	0.462041	0.313287	0.360942
24.56	0.29481	0.10317	0.479301	0.281536	0.371605
24.58	0.280313	0.100271	0.444901	0.240447	0.373749
24.6	0.274789	0.11143	0.447063	0.258946	0.366641
24.62	0.293797	0.113001	0.442143	0.267555	0.408851
24.64	0.309459	0.135386	0.448571	0.283704	0.39928
24.66	0.320835	0.126819	0.448678	0.257347	0.390107
24.68	0.297258	0.113392	0.438881	0.254662	0.379242
24.7	0.322344	0.118772	0.436819	0.278395	0.385414
24.72	0.362908	0.131278	0.419463	0.252428	0.392948
24.74	0.331917	0.125419	0.423431	0.248938	0.373203
24.76	0.329966	0.120825	0.430329	0.244534	0.327095
24.78	0.304605	0.124533	0.435769	0.245528	0.32948
24.8	0.315972	0.108545	0.43704	0.248188	0.358345
24.82	0.286643	0.108779	0.440679	0.245483	0.379076
24.84	0.275663	0.110248	0.451612	0.254933	0.407911
24.86	0.270854	0.112435	0.433358	0.24628	0.428791
24.88	0.282971	0.10598	0.447847	0.239183	0.416126
24.9	0.297248	0.118304	0.449821	0.251272	0.391096
24.92	0.287198	0.102123	0.456664	0.226383	0.417997
24.94	0.274601	0.122817	0.473162	0.243425	0.419933
24.96	0.305969	0.103252	0.456429	0.256578	0.432784
24.98	0.300364	0.106787	0.438783	0.227678	0.447912
25	0.286787	0.106246	0.448309	0.258491	0.453597
25.02	0.254235	0.102687	0.4708	0.231816	0.468887
25.04	0.263331	0.121027	0.444102	0.252084	0.483283
25.06	0.269614	0.107595	0.444325	0.224377	0.475896
25.08	0.300082	0.118581	0.456824	0.246631	0.461562
25.1	0.270536	0.102004	0.444479	0.247316	0.497814
25.12	0.292604	0.0962939	0.487388	0.26656	0.498622
25.14	0.291271	0.117178	0.446516	0.235977	0.492096
25.16	0.312574	0.106068	0.452167	0.240872	0.469323
25.18	0.29954	0.11203	0.450102	0.256661	0.462914
25.2	0.334868	0.109147	0.456301	0.25188	0.490025
25.22	0.311294	0.112677	0.461029	0.246889	0.488714
25.24	0.286984	0.0868262	0.466536	0.248937	0.473762
25.26	0.274115	0.113078	0.449252	0.274862	0.483464
25.28	0.279366	0.131824	0.477185	0.232718	0.471123
25.3	0.277493	0.106606	0.465301	0.246537	0.484818
25.32	0.280753	0.103265	0.459166	0.245677	0.451927
25.34	0.270765	0.110042	0.473368	0.243376	0.465764
25.36	0.250512	0.123086	0.459577	0.239493	0.477082
25.38	0.265865	0.109498	0.461789	0.238159	0.473472
25.4	0.278356	0.128824	0.459091	0.235497	0.460574
25.42	0.273033	0.126905	0.484072	0.234423	0.438497
25.44	0.294962	0.129947	0.483837	0.245646	0.438962
25.46	0.319955	0.126089	0.496791	0.242007	0.440369
25.48	0.272131	0.145518	0.509836	0.250594	0.454062
25.5	0.282143	0.152716	0.487456	0.244109	0.468284
25.52	0.283016	0.123103	0.480202	0.255366	0.466819
25.54	0.282952	0.108608	0.463174	0.244022	0.491615
25.56	0.281798	0.113798	0.473006	0.235788	0.476506
25.58	0.28485	0.100232	0.46881	0.228816	0.465425
25.6	0.283949	0.123466	0.458268	0.237915	0.47115
25.62	0.280172	0.126369	0.448512	0.264352	0.482887
25.64	0.291469	0.125759	0.475457	0.262395	0.468879
25.66	0.293728	0.118723	0.466263	0.27531	0.457512
25.68	0.29014	0.151184	0.444891	0.274956	0.481539
25.7	0.318748	0.100479	0.448363	0.266657	0.476745
25.72	0.311797	0.112692	0.472474	0.279015	0.461084
25.74	0.302248	0.109906	0.485699	0.263472	0.460568
25.76	0.296568	0.121842	0.462198	0.282544	0.438877
25.78	0.257503	0.100315	0.472446	0.253831	0.437997
25.8	0.294465	0.101219	0.444011	0.276397	0.428291
25.82	0.285582	0.114174	0.469325	0.25607	0.435287
25.84	0.310466	0.127411	0.447939	0.260358	0.408695
25.86	0.292744	0.123131	0.460888	0.246068	0.431769
25.88	0.266308	0.130954	0.482659	0.250991	0.402037
25.9	0.260061	0.134844	0.428449	0.292622	0.421481
25.92	0.239599	0.105507	0.470166	0.258382	0.426704
25.94	0.256316	0.105691	0.519831	0.245612	0.428026
25.96	0.293586	0.113322	0.531697	0.267268	0.427845
25.98	0.274758	0.153189	0.499373	0.274963	0.449718
26	0.287751	0.138946	0.496767	0.255569	0.465424
26.02	0.270119	0.144545	0.492546	0.273034	0.450189
26.04	0.292736	0.149449	0.481748	0.253473	0.445417
26.06	0.274865	0.158056	0.492727	0.250626	0.440298
26.08	0.287951	0.13966	0.489032	0.276312	0.420638
26.1	0.288224	0.118897	0.472426	0.280264	0.456123
26.12	0.273698	0.133398	0.464183	0.260132	0.458403
26.14	0.295978	0.12371	0.421472	0.274404	0.47493
26.16	0.273837	0.13815	0.459703	0.265204	0.444075
26.18	0.298641	0.135664	0.454841	0.241893	0.438959
26.2	0.250222	0.130185	0.479005	0.235648	0.439124
26.22	0.25637	0.122937	0.453912	0.293589	0.464355
26.24	0.274447	0.133833	0.473064	0.286578	0.457623
26.26	0.286289	0.113897	0.509977	0.291506	0.447703
26.28	0.286303	0.13174	0.480078	0.284727	0.446291
26.3	0.288538	0.12803	0.48312	0.263663	0.444112
26.32	0.269424	0.128173	0.470087	0.28371	0.434788
26.34	0.265838	0.123721	0.473331	0.291508	0.439269
26.36	0.263915	0.127125	0.511009	0.279841	0.439243
26.38	0.29109	0.135375	0.491597	0.27906	0.462295
26.4	0.285559	0.118124	0.48718	0.268175	0.466937
26.42	0.277518	0.148074	0.471272	0.292017	0.463699
26.44	0.277803	0.136324	0.450703	0.283083	0.472165
26.46	0.298283	0.15615	0.464687	0.271689	0.455195
26.48	0.316391	0.134105	0.464757	0.266729	0.459643
26.5	0.32036	0.131012	0.475759	0.271771	0.444896
26.52	0.301233	0.138409	0.4442	0.282618	0.438092
26.54	0.272149	0.125707	0.482839	0.257642	0.438222
26.56	0.307172	0.133623	0.484057	0.272381	0.447858
26.58	0.303533	0.126334	0.490283	0.288706	0.451256
26.6	0.296397	0.135207	0.454066	0.270018	0.440633
26.62	0.302452	0.140317	0.472139	0.276567	0.4457
26.64	0.28553	0.129541	0.458615	0.286305	0.467059
26.66	0.335277	0.13443	0.458827	0.292907	0.456399
26.68	0.319563	0.143189	0.45754	0.252095	0.49138
26.7	0.323285	0.148625	0.45002	0.264139	0.480238
26.72	0.297395	0.156275	0.449226	0.279972	0.469093
26.74	0.311133	0.142856	0.408058	0.264287	0.451951
26.76	0.294353	0.146646	0.441407	0.264063	0.479326
26.78	0.320261	0.129546	0.439448	0.254238	0.489594
26.8	0.299292	0.122664	0.422729	0.268345	0.453815
26.82	0.319903	0.114574	0.430345	0.289956	0.463631
26.84	0.309218	0.150844	0.44116	0.280914	0.460422
26.86	0.348772	0.138422	0.438317	0.270509	0.443452
26.88	0.346598	0.130839	0.416184	0.284251	0.461526
26.9	0.322238	0.139172	0.435403	0.27465	0.464844
26.92	0.334512	0.128615	0.42172	0.269862	0.457656
26.94	0.306758	0.110309	0.444762	0.259829	0.453225
26.96	0.29063	0.119923	0.452329	0.225096	0.439672
26.98	0.285064	0.123333	0.458329	0.247815	0.448974
27	0.324184	0.106804	0.455322	0.2742	0.44193
27.02	0.295328	0.126384	0.471936	0.282542	0.455431
27.04	0.29651	0.115695	0.433244	0.290073	0.456307
27.06	0.302223	0.121766	0.434553	0.28015	0.45734
27.08	0.328556	0.117897	0.453229	0.277734	0.444226
27.1	0.303733	0.1183	0.456406	0.251392	0.429734
27.12	0.273891	0.140052	0.474626	0.270129	0.450438
27.14	0.291154	0.131329	0.450475	0.278322	0.442371
27.16	0.29531	0.122402	0.463571	0.285409	0.451624
27.18	0.318056	0.116846	0.45959	0.290225	0.424433
27.2	0.303224	0.110898	0.462325	0.30733	0.42032
27.22	0.302555	0.113288	0.467781	0.30335	0.418679
27.24	0.292656	0.120824	0.434835	0.266636	0.432785
27.26	0.298398	0.113836	0.443536	0.258806	0.427953
27.28	0.307572	0.119205	0.457702	0.24512	0.447665
27.3	0.279076	0.129293	0.418155	0.259505	0.440799
27.32	0.290711	0.130852	0.437565	0.282305	0.442145
27.34	0.297274	0.122312	0.463591	0.250424	0.430471
27.36	0.290708	0.115831	0.469802	0.259677	0.444556
27.38	0.293484	0.133007	0.473104	0.250642	0.452759
27.4	0.307487	0.151197	0.434495	0.252634	0.447814
27.42	0.295888	0.123579	0.459823	0.302033	0.450405
27.44	0.278095	0.143085	0.457141	0.279623	0.444521
27.46	0.297395	0.13088	0.439928	0.301397	0.462412
27.48	0.280894	0.137718	0.42771	0.265722	0.443934
27.5	0.26569	0.12439	0.447781	0.282661	0.439299
27.52	0.311366	0.144201	0.461324	0.289716	0.455121
27.54	0.290604	0.127788	0.456741	0.270703	0.453858
27.56	0.321039	0.139937	0.439528	0.251498	0.441448
27.58	0.277734	0.142307	0.434443	0.280014	0.457161
27.6	0.266219	0.134443	0.43934	0.266958	0.461181
27.62	0.288784	0.131655	0.450111	0.274063	0.44715
27.64	0.303843	0.122378	0.440685	0.26382	0.460667
27.66	0.311077	0.140733	0.411471	0.289199	0.455888
27.68	0.339001	0.137615	0.436427	0.259686	0.440222
27.7	0.316278	0.122669	0.415054	0.26663	0.46963
27.72	0.347208	0.134233	0.430477	0.268727	0.448291
27.74	0.345637	0.146568	0.46059	0.274182	0.462001
27.76	0.337584	0.140907	0.428306	0.270504	0.465807
27.78	0.308508	0.126999	0.466419	0.260849	0.4519
27.8	0.328104	0.117733	0.449295	0.275464	0.453651
27.82	0.304124	0.127474	0.449097	0.262044	0.454734
27.84	0.297483	0.157702	0.493429	0.245623	0.473887
27.86	0.290868	0.136916	0.436898	0.286906	0.472254
27.88	0.275128	0.151505	0.458002	0.234794	0.469217
27.9	0.262902	0.145015	0.478853	0.268222	0.459204
27.92	0.27928	0.128109	0.442005	0.250137	0.45652
27.94	0.279028	0.155128	0.46166	0.258542	0.464748
27.96	0.248038	0.121663	0.461702	0.268152	0.452724
27.98	0.237511	0.141623	0.460384	0.251022	0.461406
28	0.229733	0.156314	0.449787	0.273166	0.459394
28.02	0.283252	0.131384	0.425951	0.293478	0.463048
28.04	0.283003	0.138372	0.427221	0.249259	0.466174
28.06	0.24881	0.135422	0.445298	0.258263	0.465196
28.08	0.244941	0.122731	0.406054	0.286388	0.470191
28.1	0.227904	0.157344	0.429967	0.282167	0.452894
28.12	0.235389	0.163746	0.425592	0.279509	0.459205
28.14	0.231668	0.164737	0.430697	0.278751	0.473481
28.16	0.223123	0.156059	0.456194	0.298114	0.471266
28.18	0.237727	0.16381	0.484893	0.239295	0.466019
28.2	0.220325	0.153734	0.481318	0.24919	0.458328
28.22	0.218468	0.155633	0.463459	0.277463	0.453612
28.24	0.228691	0.171201	0.468117	0.282784	0.457991
28.26	0.220627	0.184769	0.443892	0.255366	0.461392
28.28	0.226028	0.16759	0.456349	0.276503	0.458282
28.3	0.221492	0.164253	0.43489	0.288528	0.470046
28.32	0.219314	0.157164	0.457113	0.278511	0.457267
28.34	0.229414	0.145425	0.46774	0.252213	0.459525
28.36	0.223378	0.168569	0.448293	0.242119	0.463305
28.38	0.235162	0.137332	0.470656	0.279804	0.457216
28.4	0.238769	0.12311	0.464847	0.269139	0.462878
28.42	0.229886	0.121683	0.482209	0.289009	0.457234
28.44	0.251384	0.131676	0.446204	0.266671	0.465781
28.46	0.262462	0.136227	0.457188	0.252214	0.470204
28.48	0.286708	0.135331	0.453004	0.24223	0.457511
28.5	0.281499	0.169688	0.481585	0.248551	0.475351
28.52	0.278676	0.180236	0.468799	0.261391	0.473164
28.54	0.296103	0.234637	0.465045	0.241103	0.460708
28.56	0.296409	0.247255	0.482137	0.224811	0.466587
28.58	0.327763	0.22827	0.455794	0.26132	0.469536
28.6	0.263426	0.212677	0.496844	0.222124	0.45598
28.62	0.317808	0.243596	0.469243	0.24522	0.473203
28.64	0.272892	0.224453	0.461444	0.234845	0.461198
28.66	0.238893	0.198488	0.458208	0.25292	0.462405
28.68	0.261189	0.211242	0.444024	0.227483	0.457017
28.7	0.254836	0.219766	0.457361	0.238222	0.469451
28.72	0.255359	0.228098	0.447665	0.267682	0.446862
28.74	0.256764	0.227666	0.44931	0.233932	0.446017
28.76	0.272971	0.239168	0.432701	0.206668	0.456872
28.78	0.290557	0.266551	0.417898	0.198182	0.437276
28.8	0.282309	0.223835	0.445356	0.190286	0.459016
28.82	0.281604	0.184009	0.448253	0.215873	0.449119
28.84	0.315222	0.170516	0.442231	0.220688	0.460531
28.86	0.294615	0.185762	0.448246	0.218462	0.467356
28.88	0.285737	0.231433	0.420901	0.211709	0.473284
28.9	0.27238	0.242902	0.424461	0.208331	0.455256
28.92	0.293661	0.183264	0.426394	0.211256	0.440791
28.94	0.292114	0.179077	0.456737	0.199862	0.46318
28.96	0.300565	0.226739	0.43714	0.192621	0.459371
28.98	0.290243	0.205705	0.417039	0.19518	0.469198
29	0.260901	0.204483	0.414623	0.20303	0.470228
29.02	0.296629	0.22753	0.433455	0.225684	0.458237
29.04	0.295614	0.207055	0.42014	0.219498	0.45279
29.06	0.289824	0.228681	0.421544	0.175998	0.462758
29.08	0.307095	0.181184	0.424674	0.235395	0.470234
29.1	0.308087	0.243929	0.423072	0.230986	0.466754
29.12	0.312549	0.194415	0.456938	0.219103	0.473338
29.14	0.301924	0.206339	0.43295	0.238146	0.457613
29.16	0.306869	0.182246	0.434006	0.216261	0.446549
29.18	0.296699	0.226228	0.428969	0.21515	0.456199
29.2	0.319883	0.176408	0.445253	0.228278	0.462992
29.22	0.302912	0.159428	0.434283	0.220957	0.452207
29.24	0.315721	0.13753	0.419141	0.240108	0.458204
29.26	0.289571	0.113191	0.403391	0.21929	0.459989
29.28	0.301441	0.120585	0.43045	0.2105	0.464908
29.3	0.284905	0.136324	0.427541	0.211233	0.470984
29.32	0.295273	0.172162	0.413439	0.1989	0.46004
29.34	0.280776	0.177077	0.435572	0.230661	0.466977
29.36	0.245436	0.184016	0.449244	0.21513	0.460737
29.38	0.241948	0.161661	0.431681	0.192893	0.474911
29.4	0.25468	0.135743	0.437396	0.196017	0.463203
29.42	0.269138	0.147411	0.435637	0.196373	0.461986
29.44	0.231693	0.158519	0.436451	0.218958	0.451871
29.46	0.240737	0.144168	0.443139	0.240741	0.457166
29.48	0.239783	0.139955	0.431568	0.221729	0.468621
29.5	0.28158	0.15508	0.402101	0.219452	0.464479
29.52	0.304433	0.14871	0.43137	0.222673	0.463897
29.54	0.285473	0.154557	0.404698	0.218191	0.474672
29.56	0.253678	0.154399	0.444343	0.238455	0.490658
29.58	0.266898	0.140537	0.430653	0.217821	0.490405
29.6	0.277795	0.151295	0.430546	0.231889	0.456261
29.62	0.268032	0.144141	0.3999	0.216778	0.48376
29.64	0.243696	0.146959	0.412079	0.194352	0.483493
29.66	0.270305	0.136892	0.409843	0.22375	0.482183
29.68	0.258131	0.143197	0.436646	0.218932	0.476869
29.7	0.253186	0.131299	0.43481	0.206713	0.469713
29.72	0.270076	0.135384	0.420655	0.204904	0.4562
29.74	0.251066	0.126422	0.431224	0.184195	0.456646
29.76	0.276358	0.142689	0.458058	0.232131	0.447344
29.78	0.348742	0.147793	0.435139	0.228521	0.459755
29.8	0.291776	0.1608	0.442788	0.221083	0.464768
29.82	0.303613	0.166555	0.431182	0.201176	0.456428
29.84	0.308879	0.159818	0.448117	0.209269	0.472772
29.86	0.285816	0.14461	0.422744	0.198019	0.447187
29.88	0.324008	0.130487	0.424918	0.213751	0.464086
29.9	0.335475	0.155116	0.437685	0.200784	0.452699
29.92	0.308965	0.180048	0.420285	0.209178	0.470813
29.94	0.300896	0.165059	0.43209	0.221893	0.473937
29.96	0.308414	0.179144	0.435787	0.223245	0.48676
29.98	0.327453	0.18303	0.446211	0.20435	0.474414
30	0.340951	0.187459	0.44522	0.262571	0.461416
30.02	0.323518	0.205044	0.478758	0.233111	0.452311
30.04	0.325771	0.195569	0.493526	0.229198	0.450628
30.06	0.314059	0.207009	0.46546	0.227905	0.461728
30.08	0.321134	0.180514	0.500889	0.230938	0.455512
30.1	0.309707	0.201817	0.488758	0.22979	0.460315
30.12	0.306016	0.192825	0.510998	0.235254	0.453959
30.14	0.304332	0.222613	0.487554	0.241327	0.483428
30.16	0.297276	0.209067	0.47912	0.245528	0.475656
30.18	0.324406	0.21038	0.484398	0.257356	0.453626
30.2	0.332524	0.211108	0.484475	0.266838	0.45864
30.22	0.329868	0.210039	0.45637	0.214141	0.466195
30.24	0.321399	0.236521	0.469642	0.232129	0.448525
30.26	0.33372	0.221401	0.455254	0.231869	0.463137
30.28	0.337114	0.20415	0.481659	0.243343	0.45509
30.3	0.357696	0.19598	0.47939	0.236004	0.466859
30.32	0.336656	0.204878	0.431109	0.252278	0.455801
30.34	0.347606	0.204291	0.472853	0.2231	0.468262
30.36	0.344476	0.204343	0.516	0.240637	0.458585
30.38	0.330612	0.19447	0.511397	0.280041	0.46221
30.4	0.339031	0.190997	0.492918	0.24859	0.485214
30.42	0.319462	0.21314	0.456955	0.245914	0.461605
30.44	0.283923	0.186334	0.464463	0.240472	0.452207
30.46	0.284421	0.186929	0.464791	0.242717	0.456329
30.48	0.280667	0.214237	0.480774	0.218967	0.465484
30.5	0.273091	0.201656	0.495416	0.217815	0.459014
30.52	0.290935	0.188518	0.494218	0.216912	0.467359
30.54	0.318466	0.167774	0.463867	0.23917	0.453717
30.56	0.301009	0.180286	0.497621	0.225353	0.456934
30.58	0.318752	0.176272	0.476936	0.225201	0.454935
30.6	0.288996	0.170523	0.464232	0.227802	0.448381
30.62	0.313103	0.184038	0.461075	0.249128	0.458656
30.64	0.3081	0.219466	0.491666	0.240055	0.459768
30.66	0.308366	0.194299	0.444742	0.218891	0.452729
30.68	0.323105	0.172542	0.441152	0.218624	0.476473
30.7	0.293445	0.189423	0.496046	0.211456	0.469508
30.72	0.37203	0.19103	0.475503	0.207558	0.462639
30.74	0.34161	0.20066	0.499721	0.229665	0.454253
30.76	0.341039	0.188413	0.483114	0.211154	0.442395
30.78	0.301783	0.159816	0.48797	0.205431	0.462514
30.8	0.309838	0.192768	0.49072	0.240388	0.465357
30.82	0.300064	0.188771	0.498071	0.238676	0.477095
30.84	0.307459	0.177523	0.488726	0.252965	0.470081
30.86	0.302816	0.181358	0.438159	0.235026	0.480581
30.88	0.296933	0.174198	0.468117	0.268885	0.459444
30.9	0.294482	0.171081	0.455672	0.254195	0.466052
30.92	0.286386	0.171668	0.430446	0.230596	0.462892
30.94	0.362707	0.165349	0.421423	0.217983	0.492391
30.96	0.313774	0.153243	0.418049	0.238747	0.458775
30.98	0.314606	0.158125	0.460642	0.227669	0.44228
31	0.309326	0.155698	0.463968	0.210304	0.4493
31.02	0.310527	0.158986	0.488189	0.237837	0.439951
31.04	0.298285	0.166871	0.462196	0.198908	0.452318
31.06	0.307542	0.143768	0.50409	0.226796	0.463228
31.08	0.327626	0.155973	0.45032	0.220812	0.459538
31.1	0.293991	0.152904	0.454763	0.238389	0.462449
31.12	0.291848	0.152334	0.489966	0.262087	0.474876
31.14	0.299312	0.14752	0.470982	0.247813	0.456407
31.16	0.313563	0.16828	0.474786	0.2231	0.455734
31.18	0.3397	0.14569	0.463482	0.221767	0.458234
31.2	0.330546	0.155969	0.47568	0.216296	0.466581
31.22	0.364693	0.167655	0.493345	0.216814	0.475994
31.24	0.305468	0.155258	0.456006	0.20977	0.460105
31.26	0.289873	0.160171	0.531713	0.207096	0.4704
31.28	0.287015	0.172901	0.533594	0.236115	0.466681
31.3	0.283744	0.183552	0.531107	0.178591	0.460166
31.32	0.290428	0.197905	0.494549	0.198564	0.448699
31.34	0.291272	0.179425	0.520009	0.205097	0.447454
31.36	0.283906	0.204629	0.516429	0.200363	0.473142
31.38	0.278916	0.187114	0.505368	0.204538	0.457682
31.4	0.2916	0.195401	0.498588	0.205823	0.462227
31.42	0.301701	0.208823	0.50512	0.204317	0.454391
31.44	0.304742	0.19852	0.520533	0.193545	0.447673
31.46	0.290106	0.184277	0.510441	0.239463	0.456224
31.48	0.313356	0.182943	0.532953	0.238312	0.437924
31.5	0.283376	0.194966	0.522339	0.211825	0.450999
31.52	0.267998	0.173651	0.523428	0.228322	0.454211
31.54	0.243502	0.17454	0.544758	0.235498	0.472403
31.56	0.266698	0.183105	0.538923	0.218842	0.484777
31.58	0.29804	0.186232	0.529505	0.222275	0.458314
31.6	0.292667	0.197795	0.534141	0.218613	0.465334
31.62	0.275768	0.189065	0.52752	0.228373	0.465406
31.64	0.267109	0.208341	0.510249	0.243831	0.445377
31.66	0.277457	0.166434	0.519151	0.229482	0.458388
31.68	0.281512	0.152072	0.529391	0.242514	0.4472
31.7	0.282091	0.189328	0.537007	0.233145	0.463448
31.72	0.281554	0.169534	0.537723	0.271612	0.468502
31.74	0.29271	0.168771	0.54283	0.244598	0.445214
31.76	0.27069	0.181364	0.577871	0.237395	0.462004
31.78	0.275906	0.161722	0.576699	0.222993	0.454622
31.8	0.277011	0.17524	0.557457	0.220546	0.44925
31.82	0.273748	0.154661	0.567291	0.246419	0.451102
31.84	0.294439	0.172695	0.57776	0.253188	0.457313
31.86	0.28742	0.182598	0.552746	0.229622	0.46132
31.88	0.309883	0.161892	0.554251	0.252809	0.449719
31.9	0.291925	0.176061	0.569359	0.253485	0.458679
31.92	0.280253	0.174553	0.571421	0.246868	0.460006
31.94	0.300755	0.179512	0.544197	0.238468	0.444657
31.96	0.314607	0.194861	0.544477	0.227292	0.459382
31.98	0.295429	0.158331	0.514279	0.222203	0.461638
32	0.285128	0.165771	0.520975	0.213356	0.46727
32.02	0.291396	0.147934	0.515121	0.244312	0.470381
32.04	0.332953	0.180693	0.53014	0.235566	0.480836
32.06	0.297384	0.173972	0.572643	0.208714	0.46409
32.08	0.288755	0.181748	0.560036	0.220708	0.463601
32.1	0.310315	0.162092	0.553484	0.200009	0.474398
32.12	0.301137	0.171564	0.563687	0.225358	0.481584
32.14	0.271004	0.171001	0.550485	0.214926	0.45301
32.16	0.283846	0.157163	0.545433	0.220893	0.447848
32.18	0.283089	0.156183	0.523958	0.231316	0.444286
32.2	0.294221	0.157506	0.547081	0.206273	0.442197
32.22	0.30694	0.184419	0.537754	0.208341	0.448132
32.24	0.283335	0.176896	0.531218	0.209488	0.45889
32.26	0.293475	0.147427	0.550441	0.211032	0.460261
32.28	0.263455	0.142661	0.527097	0.219983	0.442125
32.3	0.264231	0.166646	0.526637	0.206129	0.442358
32.32	0.27771	0.169127	0.536498	0.216475	0.467782
32.34	0.290692	0.166889	0.531778	0.214321	0.45292
32.36	0.299013	0.156079	0.527782	0.215898	0.454147
32.38	0.300712	0.178377	0.54844	0.209335	0.442774
32.4	0.304784	0.167593	0.52263	0.229904	0.446562
32.42	0.310282	0.179083	0.539048	0.200836	0.459436
32.44	0.298956	0.17186	0.539744	0.233771	0.454245
32.46	0.280938	0.182629	0.534668	0.209143	0.453989
32.48	0.3031	0.174054	0.531305	0.206962	0.448843
32.5	0.309629	0.114636	0.53884	0.205873	0.429221
32.52	0.297709	0.142032	0.529157	0.197721	0.445432
32.54	0.275525	0.130258	0.513116	0.205888	0.435111
32.56	0.294881	0.128594	0.539881	0.213313	0.465629
32.58	0.285377	0.125698	0.501533	0.209365	0.458844
32.6	0.293041	0.115411	0.490088	0.220377	0.475194
32.62	0.290194	0.129039	0.528108	0.225584	0.464129
32.64	0.279048	0.129042	0.503371	0.194691	0.468491
32.66	0.305637	0.128432	0.506991	0.203505	0.459957
32.68	0.340371	0.124105	0.516595	0.211889	0.443887
32.7	0.344352	0.128941	0.488467	0.210133	0.456131
32.72	0.332071	0.128424	0.50454	0.209305	0.444475
32.74	0.321395	0.12006	0.479805	0.227924	0.443409
32.76	0.34321	0.132113	0.51994	0.209986	0.436133
32.78	0.323864	0.131093	0.534031	0.19355	0.450454
32.8	0.322124	0.120951	0.518543	0.190893	0.458017
32.82	0.284442	0.116717	0.52354	0.237231	0.465705
32.84	0.325289	0.105227	0.540206	0.205127	0.473664
32.86	0.328497	0.12349	0.542249	0.213262	0.472754
32.88	0.305817	0.124485	0.538235	0.206965	0.493382
32.9	0.297955	0.115684	0.537426	0.201115	0.482309
32.92	0.310831	0.132634	0.541149	0.230661	0.466544
32.94	0.300517	0.140442	0.543369	0.21927	0.466366
32.96	0.294755	0.136716	0.539052	0.219479	0.465738
32.98	0.320545	0.14628	0.555944	0.228205	0.452384
33	0.302821	0.126333	0.547524	0.209085	0.462071
33.02	0.308618	0.134329	0.553895	0.196475	0.465645
33.04	0.317941	0.123993	0.546049	0.181593	0.468062
33.06	0.292622	0.127663	0.553485	0.172692	0.450048
33.08	0.284521	0.129638	0.548603	0.197847	0.453499
33.1	0.315516	0.123165	0.560563	0.213897	0.467746
33.12	0.318144	0.137732	0.559918	0.228262	0.471126
33.14	0.307666	0.138664	0.566603	0.201091	0.464089
33.16	0.320007	0.140756	0.580835	0.188362	0.464111
33.18	0.311151	0.155356	0.570814	0.184094	0.462913
33.2	0.348718	0.130045	0.559644	0.202105	0.469906
33.22	0.315786	0.192351	0.58351	0.192692	0.455215
33.24	0.314368	0.199436	0.591065	0.215288	0.453587
33.26	0.332475	0.180461	0.563469	0.189211	0.462177
33.28	0.319794	0.197412	0.583277	0.18244	0.459637
33.3	0.332879	0.193524	0.563439	0.205992	0.454794
33.32	0.304522	0.178001	0.555519	0.217745	0.461995
33.34	0.304491	0.186995	0.565305	0.224182	0.461345
33.36	0.291484	0.167352	0.583776	0.214772	0.45145
33.38	0.275036	0.169983	0.576556	0.222643	0.444572
33.4	0.284533	0.162239	0.573752	0.257291	0.43121
33.42	0.278092	0.165307	0.577987	0.246466	0.473573
33.44	0.272612	0.159521	0.573594	0.202386	0.453481
33.46	0.307115	0.121987	0.574772	0.240303	0.455699
33.48	0.272085	0.159655	0.594949	0.234409	0.459038
33.5	0.266536	0.1633	0.561982	0.23639	0.455575
33.52	0.271311	0.145482	0.551157	0.183817	0.43725
33.54	0.252286	0.14209	0.552794	0.209193	0.452864
33.56	0.262396	0.148234	0.573261	0.207238	0.455097
33.58	0.248796	0.128099	0.529855	0.200245	0.455553
33.6	0.2432	0.148235	0.54002	0.206382	0.441597
33.62	0.29153	0.141266	0.528563	0.22006	0.455724
33.64	0.237219	0.141091	0.527425	0.225735	0.439406
33.66	0.24788	0.149139	0.521349	0.222043	0.447643
33.68	0.297225	0.138872	0.548453	0.22441	0.439742
33.7	0.258542	0.136092	0.549851	0.231783	0.441627
33.72	0.233548	0.151076	0.539917	0.229489	0.441711
33.74	0.250538	0.176871	0.535646	0.221992	0.439874
33.76	0.255283	0.180553	0.52743	0.209936	0.449125
33.78	0.254494	0.133668	0.555223	0.218793	0.462735
33.8	0.268171	0.129784	0.552912	0.202778	0.456391
33.82	0.27451	0.136915	0.567707	0.242479	0.494581
33.84	0.25339	0.108566	0.549473	0.223807	0.471969
33.86	0.262992	0.114847	0.54413	0.205095	0.471544
33.88	0.280478	0.115394	0.567349	0.184377	0.457347
33.9	0.289903	0.122705	0.541052	0.199511	0.437556
33.92	0.278258	0.111109	0.548658	0.218195	0.428725
33.94	0.310638	0.117002	0.561316	0.209214	0.428197
33.96	0.303737	0.104465	0.561702	0.199406	0.440826
33.98	0.335884	0.108984	0.564582	0.219192	0.456906
34	0.336897	0.124462	0.572008	0.192352	0.453991
34.02	0.332074	0.102533	0.568052	0.211174	0.466519
34.04	0.307466	0.108044	0.564449	0.219797	0.449556
34.06	0.309414	0.111134	0.577561	0.220554	0.462531
34.08	0.312128	0.102436	0.580202	0.196315	0.446673
34.1	0.311637	0.106029	0.596117	0.209741	0.453653
34.12	0.306445	0.0990685	0.585078	0.233521	0.470558
34.14	0.299218	0.0977525	0.558471	0.231835	0.469137
34.16	0.278147	0.0973649	0.58103	0.241474	0.460924
34.18	0.292256	0.10307	0.578195	0.184686	0.473345
34.2	0.296525	0.103026	0.576056	0.188657	0.475063
34.22	0.312787	0.102594	0.556534	0.190063	0.481257
34.24	0.296009	0.101027	0.576569	0.180313	0.475252
34.26	0.28804	0.0920055	0.593873	0.183589	0.475222
34.28	0.297308	0.0958347	0.588306	0.191609	0.496296
34.3	0.29497	0.101774	0.573039	0.18709	0.467169
34.32	0.285169	0.101179	0.566776	0.186995	0.471631
34.34	0.296621	0.0921037	0.53051	0.191029	0.473102
34.36	0.293944	0.102116	0.583094	0.180387	0.475319
34.38	0.287451	0.110495	0.573301	0.176982	0.482412
34.4	0.292922	0.10147	0.586763	0.190805	0.481506
34.42	0.296648	0.104951	0.604185	0.211733	0.471248
34.44	0.29549	0.0997565	0.585533	0.206063	0.473354
34.46	0.292262	0.0990285	0.592508	0.190292	0.47547
34.48	0.296074	0.0978029	0.605936	0.209648	0.472892
34.5	0.275731	0.105387	0.557504	0.202964	0.475048
34.52	0.288441	0.110184	0.574387	0.193665	0.481011
34.54	0.278164	0.11402	0.582995	0.22728	0.475613
34.56	0.27225	0.102074	0.577497	0.202837	0.464903
34.58	0.269315	0.10457	0.589384	0.18226	0.468062
34.6	0.298939	0.111297	0.557256	0.179924	0.460564
34.62	0.299085	0.113543	0.565781	0.205082	0.461047
34.64	0.289627	0.0864533	0.565141	0.19266	0.471593
34.66	0.26936	0.103041	0.573758	0.175227	0.467438
34.68	0.268479	0.0893943	0.559736	0.179653	0.418049
34.7	0.270724	0.0970731	0.575692	0.170155	0.421563
34.72	0.268876	0.108293	0.582264	0.202484	0.4431
34.74	0.289278	0.108522	0.576364	0.194189	0.468365
34.76	0.268963	0.111392	0.609341	0.189214	0.480708
34.78	0.252002	0.0979454	0.57422	0.186408	0.460507
34.8	0.256312	0.100406	0.591423	0.187247	0.438533
34.82	0.246515	0.105769	0.581843	0.210883	0.469248
34.84	0.253209	0.127123	0.602907	0.191301	0.460953
34.86	0.249775	0.12639	0.58718	0.208625	0.448049
34.88	0.252886	0.131772	0.604136	0.191218	0.452379
34.9	0.26248	0.125026	0.58304	0.20498	0.452711
34.92	0.246613	0.0951793	0.566883	0.212746	0.474188
34.94	0.251504	0.10018	0.576522	0.192086	0.452838
34.96	0.250162	0.121469	0.582339	0.205124	0.452346
34.98	0.253292	0.129629	0.572927	0.191492	0.457982
35	0.24332	0.117647	0.583355	0.193943	0.454758
35.02	0.249634	0.105799	0.593487	0.216728	0.477539
35.04	0.2487	0.124833	0.595025	0.180238	0.474553
35.06	0.251775	0.118038	0.599745	0.180653	0.464595
35.08	0.250807	0.15196	0.59541	0.20704	0.448259
35.1	0.236189	0.117128	0.578081	0.210987	0.448268
35.12	0.240315	0.136658	0.581272	0.202007	0.464651
35.14	0.252594	0.15648	0.575806	0.200785	0.456952
35.16	0.274207	0.134187	0.576304	0.185336	0.471396
35.18	0.257497	0.146087	0.589619	0.209221	0.473194
35.2	0.25803	0.168403	0.57438	0.215553	0.472677
35.22	0.2425	0.138952	0.58454	0.210459	0.444833
35.24	0.242083	0.167358	0.571407	0.22781	0.473656
35.26	0.240133	0.154025	0.594903	0.210319	0.500032
35.28	0.24221	0.162652	0.563622	0.21492	0.488336
35.3	0.23919	0.147637	0.586435	0.210118	0.473134
35.32	0.247658	0.136517	0.597275	0.230421	0.468304
35.34	0.242177	0.159429	0.608384	0.214065	0.447398
35.36	0.259367	0.139578	0.597388	0.195367	0.471072
35.38	0.265154	0.156478	0.569121	0.225519	0.483747
35.4	0.271518	0.168484	0.591747	0.182898	0.477184
35.42	0.25248	0.167939	0.590648	0.226237	0.462143
35.44	0.261733	0.163054	0.569899	0.235939	0.465307
35.46	0.249573	0.174046	0.551089	0.201003	0.470639
35.48	0.266748	0.153838	0.564943	0.214015	0.454365
35.5	0.293147	0.15833	0.566937	0.218463	0.464932
35.52	0.318895	0.171613	0.584241	0.229068	0.44398
35.54	0.334512	0.16207	0.594761	0.228532	0.453896
35.56	0.316536	0.159274	0.594873	0.21687	0.447785
35.58	0.328724	0.15123	0.591843	0.196473	0.474111
35.6	0.317599	0.146237	0.592319	0.199813	0.450063
35.62	0.366096	0.145475	0.571906	0.186491	0.45573
35.64	0.344397	0.157773	0.551246	0.215396	0.473984
35.66	0.353391	0.153368	0.560532	0.204104	0.483486
35.68	0.295365	0.150509	0.572749	0.21319	0.467299
35.7	0.301248	0.143124	0.557048	0.216037	0.485061
35.72	0.290794	0.156567	0.597147	0.210041	0.482841
35.74	0.317068	0.160255	0.587792	0.195434	0.4709
35.76	0.309688	0.154203	0.586523	0.176417	0.457005
35.78	0.315922	0.163489	0.571414	0.192607	0.450388
35.8	0.314993	0.164464	0.584416	0.198726	0.485974
35.82	0.309329	0.185788	0.58126	0.203993	0.479112
35.84	0.320677	0.191039	0.585549	0.187869	0.447618
35.86	0.289301	0.129925	0.57128	0.200552	0.471475
35.88	0.352919	0.161119	0.58399	0.199007	0.450807
35.9	0.35815	0.130989	0.586638	0.197071	0.467031
35.92	0.369972	0.146556	0.566309	0.231707	0.484067
35.94	0.379501	0.160421	0.565482	0.219594	0.459815
35.96	0.341577	0.159802	0.569315	0.221054	0.443116
35.98	0.291525	0.150103	0.590717	0.196614	0.481137
36	0.301088	0.157759	0.570403	0.184636	0.463834
36.02	0.299153	0.159977	0.568436	0.182908	0.455776
36.04	0.310208	0.149966	0.600556	0.219681	0.460706
36.06	0.304398	0.152004	0.570649	0.173521	0.479024
36.08	0.302503	0.157209	0.582708	0.180773	0.475162
36.1	0.283591	0.148045	0.574505	0.167611	0.457876
36.12	0.28226	0.147274	0.57371	0.211216	0.485209
36.14	0.283451	0.136723	0.578832	0.208205	0.467663
36.16	0.28874	0.147674	0.564122	0.189496	0.449234
36.18	0.27624	0.167544	0.587235	0.202341	0.463794
36.2	0.276592	0.175598	0.607036	0.190082	0.448003
36.22	0.281509	0.160605	0.624551	0.205664	0.453171
36.24	0.294076	0.162182	0.600686	0.224087	0.4483
36.26	0.313608	0.178221	0.599607	0.223876	0.454585
36.28	0.292252	0.174122	0.605021	0.198058	0.448173
36.3	0.332003	0.15982	0.590222	0.197554	0.456713
36.32	0.305259	0.182395	0.574583	0.195873	0.44888
36.34	0.31015	0.173861	0.567271	0.202759	0.451464
36.36	0.316809	0.180082	0.555921	0.196942	0.444921
36.38	0.330954	0.161747	0.560349	0.204831	0.451554
36.4	0.298003	0.169581	0.563518	0.170094	0.44801
36.42	0.303947	0.152097	0.562202	0.190553	0.466375
36.44	0.321457	0.141929	0.544405	0.179108	0.465851
36.46	0.301985	0.126654	0.55664	0.171174	0.457208
36.48	0.313687	0.126026	0.558564	0.196178	0.476467
36.5	0.293199	0.138104	0.567555	0.187776	0.482127
36.52	0.289584	0.132489	0.567716	0.183959	0.500725
36.54	0.304042	0.150173	0.584211	0.183521	0.453996
36.56	0.323654	0.124744	0.586382	0.198909	0.445202
36.58	0.316551	0.13957	0.60238	0.193095	0.471543
36.6	0.325394	0.143997	0.613287	0.180359	0.467878
36.62	0.299493	0.132576	0.590352	0.167809	0.47174
36.64	0.29977	0.137904	0.575232	0.167932	0.468045
36.66	0.306315	0.18031	0.560642	0.17708	0.4704
36.68	0.310035	0.146348	0.577302	0.170001	0.468875
36.7	0.322279	0.135043	0.577855	0.173744	0.476293
36.72	0.312216	0.150815	0.556147	0.191093	0.477461
36.74	0.311226	0.139274	0.587518	0.15843	0.480691
36.76	0.325154	0.127136	0.578391	0.192772	0.480654
36.78	0.304907	0.141082	0.566754	0.224186	0.468216
36.8	0.310551	0.127846	0.554167	0.188707	0.470433
36.82	0.329204	0.152713	0.565626	0.183529	0.450231
36.84	0.328861	0.154371	0.596275	0.216647	0.460013
36.86	0.312598	0.137287	0.567815	0.181954	0.455613
36.88	0.303258	0.12545	0.569739	0.21639	0.454643
36.9	0.317107	0.138538	0.563087	0.166991	0.460406
36.92	0.311935	0.151233	0.5707	0.230693	0.463369
36.94	0.336174	0.155347	0.565195	0.179259	0.462659
36.96	0.32882	0.143728	0.547234	0.189114	0.455033
36.98	0.320319	0.157972	0.561987	0.193378	0.450809
37	0.317383	0.151248	0.567313	0.145233	0.457176
37.02	0.331912	0.12338	0.543592	0.170882	0.466765
37.04	0.316363	0.147725	0.568181	0.209227	0.472446
37.06	0.328557	0.132152	0.565985	0.183696	0.469439
37.08	0.312483	0.142556	0.563849	0.188013	0.459475
37.1	0.299898	0.14183	0.567209	0.173389	0.466762
37.12	0.331118	0.136365	0.573094	0.170686	0.448318
37.14	0.320719	0.130941	0.577031	0.19396	0.440626
37.16	0.32614	0.131488	0.564488	0.182196	0.458095
37.18	0.327594	0.112826	0.558486	0.182913	0.459312
37.2	0.334974	0.129608	0.558581	0.180817	0.456664
37.22	0.332629	0.135682	0.562322	0.193224	0.485112
37.24	0.322037	0.130469	0.560546	0.185703	0.455877
37.26	0.308108	0.164031	0.540212	0.20412	0.448082
37.28	0.335653	0.148412	0.549648	0.213534	0.458019
37.3	0.32103	0.17273	0.568736	0.199626	0.466704
37.32	0.342285	0.149331	0.544649	0.216321	0.465745
37.34	0.323609	0.133569	0.547052	0.199223	0.474178
37.36	0.333779	0.127303	0.568576	0.173789	0.464272
37.38	0.324184	0.13681	0.56603	0.194105	0.461143
37.4	0.320946	0.134129	0.554479	0.183375	0.471923
37.42	0.34233	0.124931	0.542792	0.185018	0.458382
37.44	0.348463	0.148003	0.561258	0.190732	0.467147
37.46	0.35317	0.131142	0.534077	0.192081	0.463533
37.48	0.348551	0.120803	0.574396	0.217899	0.470816
37.5	0.336374	0.124804	0.559664	0.216903	0.478517
37.52	0.354339	0.147969	0.565492	0.18781	0.465562
37.54	0.348592	0.128754	0.535604	0.210117	0.44474
37.56	0.348317	0.133311	0.576557	0.224802	0.442204
37.58	0.340564	0.13098	0.564262	0.214532	0.438599
37.6	0.338022	0.131949	0.608924	0.211956	0.439882
37.62	0.351258	0.147753	0.582879	0.193435	0.458584
37.64	0.337658	0.165855	0.618269	0.201648	0.463589
37.66	0.328305	0.144233	0.604582	0.224869	0.482774
37.68	0.320241	0.157135	0.589195	0.248187	0.467233
37.7	0.357201	0.172504	0.583637	0.220831	0.468685
37.72	0.332829	0.135169	0.597753	0.204397	0.468081
37.74	0.329912	0.150885	0.608363	0.192426	0.46026
37.76	0.314188	0.148152	0.633898	0.18194	0.468913
37.78	0.308664	0.15361	0.623693	0.176377	0.482055
37.8	0.322787	0.150778	0.624303	0.193851	0.459996
37.82	0.33529	0.154105	0.623569	0.231579	0.467902
37.84	0.308414	0.141234	0.605156	0.242804	0.4665
37.86	0.333013	0.173374	0.600167	0.210477	0.472782
37.88	0.345459	0.160746	0.599081	0.228731	0.470908
37.9	0.335401	0.160393	0.602626	0.194866	0.463906
37.92	0.333829	0.14909	0.604121	0.178372	0.467906
37.94	0.311699	0.143159	0.608498	0.225135	0.460232
37.96	0.321752	0.127203	0.614531	0.196118	0.465925
37.98	0.30989	0.136748	0.631615	0.222931	0.488219
38	0.279994	0.126634	0.614821	0.19071	0.483611
38.02	0.310301	0.146636	0.611779	0.204388	0.465731
38.04	0.311194	0.121012	0.587255	0.200279	0.474792
38.06	0.318522	0.124867	0.579256	0.18062	0.47373
38.08	0.346085	0.115027	0.595461	0.199297	0.478568
38.1	0.348207	0.129923	0.590216	0.193521	0.475778
38.12	0.336603	0.120255	0.582484	0.215435	0.481422
38.14	0.303458	0.131754	0.604558	0.191321	0.469612
38.16	0.318067	0.13759	0.603824	0.184576	0.464438
38.18	0.311852	0.120441	0.608864	0.177285	0.449599
38.2	0.318136	0.13704	0.584078	0.214264	0.473913
38.22	0.341332	0.134018	0.600977	0.228087	0.464249
38.24	0.33557	0.146583	0.620494	0.203874	0.444729
38.26	0.30832	0.146355	0.589434	0.230288	0.460313
38.28	0.316646	0.160837	0.5833	0.192993	0.443943
38.3	0.328667	0.141172	0.59176	0.233355	0.459635
38.32	0.297064	0.152771	0.603949	0.231924	0.46819
38.34	0.317531	0.16061	0.605415	0.222956	0.447126
38.36	0.316864	0.143657	0.589353	0.223056	0.472295
38.38	0.326286	0.1508	0.60151	0.234891	0.480557
38.4	0.337109	0.138179	0.601003	0.195599	0.476565
38.42	0.317258	0.136351	0.591133	0.185234	0.482149
38.44	0.323042	0.125043	0.596661	0.236566	0.479579
38.46	0.334775	0.134362	0.631643	0.229516	0.479595
38.48	0.31491	0.130462	0.641895	0.240885	0.468647
38.5	0.328015	0.120941	0.631357	0.196799	0.478936
38.52	0.346579	0.153026	0.64856	0.204372	0.4717
38.54	0.361028	0.144217	0.65433	0.215297	0.475742
38.56	0.348533	0.112185	0.617033	0.220335	0.47476
38.58	0.373283	0.134405	0.619352	0.23495	0.475399
38.6	0.346478	0.123419	0.634957	0.226479	0.470439
38.62	0.35758	0.138174	0.594652	0.238522	0.459905
38.64	0.358423	0.143283	0.623317	0.229167	0.467066
38.66	0.359442	0.133146	0.629128	0.229217	0.466684
38.68	0.348315	0.125987	0.57812	0.20341	0.460442
38.7	0.364814	0.140611	0.591814	0.222138	0.481736
38.72	0.361023	0.140428	0.585786	0.233313	0.465138
38.74	0.382323	0.135053	0.587329	0.200401	0.463233
38.76	0.358639	0.137368	0.583425	0.212147	0.470852
38.78	0.34051	0.134314	0.595069	0.207561	0.468912
38.8	0.353294	0.141507	0.599993	0.199286	0.463487
38.82	0.344329	0.159571	0.612479	0.213853	0.473222
38.84	0.341664	0.15593	0.602033	0.258966	0.462559
38.86	0.3511	0.134726	0.611291	0.23659	0.471838
38.88	0.341468	0.150619	0.62433	0.245321	0.462317
38.9	0.308701	0.156992	0.615078	0.231865	0.459802
38.92	0.33122	0.158224	0.614885	0.221229	0.479526
38.94	0.356844	0.140081	0.623454	0.20731	0.471857
38.96	0.33822	0.135129	0.618989	0.214333	0.461128
38.98	0.34178	0.135407	0.618668	0.183904	0.467601
39	0.338556	0.137708	0.600358	0.188822	0.467499
39.02	0.317202	0.139888	0.609482	0.214918	0.46068
39.04	0.319672	0.156575	0.605682	0.1843	0.461713
39.06	0.313277	0.155391	0.578227	0.196876	0.459045
39.08	0.313399	0.181029	0.573492	0.199969	0.445654
39.1	0.340278	0.187732	0.586322	0.259689	0.456286
39.12	0.326472	0.169377	0.579294	0.195754	0.477392
39.14	0.332447	0.142159	0.574403	0.196162	0.464186
39.16	0.3385	0.153557	0.590127	0.17145	0.472183
39.18	0.316895	0.158167	0.589927	0.220386	0.472008
39.2	0.336361	0.15746	0.591304	0.241725	0.466885
39.22	0.353825	0.143591	0.625403	0.233665	0.46779
39.24	0.358599	0.169173	0.62731	0.231387	0.466536
39.26	0.35475	0.159916	0.595766	0.223478	0.466303
39.28	0.325074	0.145172	0.612874	0.246997	0.468252
39.3	0.331458	0.161269	0.585344	0.242701	0.461526
39.32	0.35016	0.180326	0.642427	0.235793	0.454524
39.34	0.331979	0.147361	0.613011	0.233314	0.461692
39.36	0.324947	0.158034	0.63363	0.302093	0.471864
39.38	0.327911	0.174837	0.616625	0.284044	0.455779
39.4	0.327571	0.181856	0.595071	0.23888	0.452614
39.42	0.333892	0.191822	0.597191	0.24012	0.457226
39.44	0.340453	0.155136	0.621882	0.245952	0.457365
39.46	0.326219	0.201969	0.608641	0.250633	0.473466
39.48	0.310575	0.197727	0.607079	0.241882	0.469617
39.5	0.313594	0.179686	0.604688	0.241939	0.459822
39.52	0.298222	0.184856	0.590283	0.207118	0.448544
39.54	0.30065	0.18591	0.602797	0.224206	0.455274
39.56	0.312786	0.179309	0.586636	0.232784	0.44653
39.58	0.31717	0.15983	0.599336	0.236877	0.457494
39.6	0.319212	0.179094	0.607501	0.231934	0.445629
39.62	0.317203	0.174798	0.611511	0.246228	0.446235
39.64	0.321745	0.168958	0.622167	0.210349	0.473184
39.66	0.317264	0.173527	0.620633	0.262513	0.461866
39.68	0.318427	0.205479	0.588443	0.286513	0.46667
39.7	0.314518	0.152681	0.590047	0.323862	0.455366
39.72	0.320311	0.167599	0.609708	0.285754	0.462877
39.74	0.330063	0.159481	0.607355	0.279064	0.470245
39.76	0.331507	0.131371	0.597433	0.284432	0.466611
39.78	0.31207	0.148827	0.619566	0.292299	0.460005
39.8	0.316811	0.164246	0.599819	0.270224	0.449577
39.82	0.30718	0.166989	0.63629	0.280136	0.455027
39.84	0.289982	0.194779	0.61574	0.278074	0.468724
39.86	0.300371	0.175938	0.617723	0.262444	0.469751
39.88	0.304058	0.155469	0.608938	0.302762	0.477965
39.9	0.303544	0.187242	0.601962	0.271152	0.459909
39.92	0.314526	0.172508	0.606949	0.282871	0.461853
[truncated: 13,004 more rows]
